# Supplementary material for: Differential functional organization of amygdala-medial prefrontal cortex networks in macaque and human
Source: Commun Biol. 2024 Mar 5;7:269. doi: 10.1038/s42003-024-05918-y (PMC10914752; doi:10.1038/s42003-024-05918-y)
Supplement: Supplementary file 3 — Supplementary Data 1 [file 42003_2024_5918_MOESM3_ESM.txt]

ROIs	AMG_SEEDs	Z-SCORES	HEMISPHERE	PCGS	SUBJECT	ROIline
Area25	CE	-0.121339954	LH	0	S09A	1
SROSp	CE	0.038335612	LH	0	S09A	2
SROSm	CE	-0.016711718	LH	0	S09A	3
SROSa	CE	0.008904216	LH	0	S09A	4
Fork32	CE	0.027984421	LH	0	S09A	5
CgS11	CE	0.014360804	LH	0	S09A	6
CgS10	CE	-0.065401467	LH	0	S09A	7
CgS9	CE	-0.015947621	LH	0	S09A	8
CgS8	CE	-0.083907951	LH	0	S09A	9
CgS7	CE	-0.065369302	LH	0	S09A	10
CgS6	CE	-0.064984875	LH	0	S09A	11
CgS5	CE	-0.008215115	LH	0	S09A	12
CgS4	CE	0.076698628	LH	0	S09A	13
CgS3	CE	0.08329536	LH	0	S09A	14
CgS2	CE	0.084372869	LH	0	S09A	15
CgS1	CE	0.11569168	LH	0	S09A	16
Area25	CE	0.013247214	LH	0	S11C	1
SROSp	CE	-0.079176288	LH	0	S11C	2
SROSm	CE	-0.181040161	LH	0	S11C	3
SROSa	CE	-0.161857166	LH	0	S11C	4
Fork32	CE	-0.1380297	LH	0	S11C	5
CgS11	CE	-0.276192725	LH	0	S11C	6
CgS10	CE	-0.263367089	LH	0	S11C	7
CgS9	CE	-0.147320674	LH	0	S11C	8
CgS8	CE	-0.1471962	LH	0	S11C	9
CgS7	CE	-0.176629235	LH	0	S11C	10
CgS6	CE	-0.208950149	LH	0	S11C	11
CgS5	CE	-0.170821531	LH	0	S11C	12
CgS4	CE	-0.056403842	LH	0	S11C	13
CgS3	CE	-0.077174206	LH	0	S11C	14
CgS2	CE	-0.037508916	LH	0	S11C	15
CgS1	CE	-0.043588947	LH	0	S11C	16
Area25	CE	0.10712089	LH	0	S15A	1
SROSp	CE	-0.02988883	LH	0	S15A	2
SROSm	CE	0.016388803	LH	0	S15A	3
SROSa	CE	-0.008241406	LH	0	S15A	4
Fork32	CE	-0.185237343	LH	0	S15A	5
CgS11	CE	-0.147719563	LH	0	S15A	6
CgS10	CE	-0.022879585	LH	0	S15A	7
CgS9	CE	-0.130613338	LH	0	S15A	8
CgS8	CE	-0.039890969	LH	0	S15A	9
CgS7	CE	0.028885949	LH	0	S15A	10
CgS6	CE	0.07550388	LH	0	S15A	11
CgS5	CE	0.246910805	LH	0	S15A	12
CgS4	CE	-0.047616254	LH	0	S15A	13
CgS3	CE	-0.049751662	LH	0	S15A	14
CgS2	CE	-0.03131105	LH	0	S15A	15
CgS1	CE	-0.017499894	LH	0	S15A	16
Area25	CE	-0.209310757	LH	0	S15C	1
SROSp	CE	0.143202224	LH	0	S15C	2
SROSm	CE	0.291360592	LH	0	S15C	3
SROSa	CE	0.213826887	LH	0	S15C	4
Fork32	CE	0.299563585	LH	0	S15C	5
CgS11	CE	0.246843717	LH	0	S15C	6
CgS10	CE	0.20125892	LH	0	S15C	7
CgS9	CE	0.154891817	LH	0	S15C	8
CgS8	CE	0.201668973	LH	0	S15C	9
CgS7	CE	-0.106722539	LH	0	S15C	10
CgS6	CE	-0.138268712	LH	0	S15C	11
CgS5	CE	-0.066372698	LH	0	S15C	12
CgS4	CE	-0.071252945	LH	0	S15C	13
CgS3	CE	-0.030632137	LH	0	S15C	14
CgS2	CE	0.051232708	LH	0	S15C	15
CgS1	CE	0.057243371	LH	0	S15C	16
Area25	CE	0.149846061	LH	0	S16A	1
SROSp	CE	0.021416094	LH	0	S16A	2
SROSm	CE	0.221595421	LH	0	S16A	3
SROSa	CE	0.185284907	LH	0	S16A	4
Fork32	CE	0.216194958	LH	0	S16A	5
CgS11	CE	0.208665603	LH	0	S16A	6
CgS10	CE	0.178487188	LH	0	S16A	7
CgS9	CE	0.241224858	LH	0	S16A	8
CgS8	CE	0.131886804	LH	0	S16A	9
CgS7	CE	0.196269886	LH	0	S16A	10
CgS6	CE	0.193874542	LH	0	S16A	11
CgS5	CE	0.121381202	LH	0	S16A	12
CgS4	CE	0.179222498	LH	0	S16A	13
CgS3	CE	0.124655021	LH	0	S16A	14
CgS2	CE	0.108570785	LH	0	S16A	15
CgS1	CE	0.051648327	LH	0	S16A	16
Area25	CE	-0.012814396	LH	0	S21C	1
SROSp	CE	-0.227424802	LH	0	S21C	2
SROSm	CE	-0.056060519	LH	0	S21C	3
SROSa	CE	0.22821623	LH	0	S21C	4
Fork32	CE	0.077143265	LH	0	S21C	5
CgS11	CE	0.0916588	LH	0	S21C	6
CgS10	CE	0.098750122	LH	0	S21C	7
CgS9	CE	0.080654603	LH	0	S21C	8
CgS8	CE	-0.057678824	LH	0	S21C	9
CgS7	CE	0.008916135	LH	0	S21C	10
CgS6	CE	0.070158015	LH	0	S21C	11
CgS5	CE	0.021364691	LH	0	S21C	12
CgS4	CE	-0.030335291	LH	0	S21C	13
CgS3	CE	-0.050591546	LH	0	S21C	14
CgS2	CE	-0.195279639	LH	0	S21C	15
CgS1	CE	-0.20149388	LH	0	S21C	16
Area25	CE	0.432052019	LH	0	S22A	1
SROSp	CE	0.308821861	LH	0	S22A	2
SROSm	CE	0.254592391	LH	0	S22A	3
SROSa	CE	0.265789043	LH	0	S22A	4
Fork32	CE	0.137187278	LH	0	S22A	5
CgS11	CE	-0.045745308	LH	0	S22A	6
CgS10	CE	0.141550078	LH	0	S22A	7
CgS9	CE	0.073731284	LH	0	S22A	8
CgS8	CE	0.014566875	LH	0	S22A	9
CgS7	CE	0.093297155	LH	0	S22A	10
CgS6	CE	0.058423939	LH	0	S22A	11
CgS5	CE	0.024873679	LH	0	S22A	12
CgS4	CE	-0.019024148	LH	0	S22A	13
CgS3	CE	-0.109086686	LH	0	S22A	14
CgS2	CE	-0.288381567	LH	0	S22A	15
CgS1	CE	-0.403758492	LH	0	S22A	16
Area25	CE	0.020173789	LH	0	S39C	1
SROSp	CE	-0.055397823	LH	0	S39C	2
SROSm	CE	-0.128151436	LH	0	S39C	3
SROSa	CE	-0.066424757	LH	0	S39C	4
Fork32	CE	0.179985032	LH	0	S39C	5
CgS11	CE	0.288080308	LH	0	S39C	6
CgS10	CE	0.166064022	LH	0	S39C	7
CgS9	CE	0.148947104	LH	0	S39C	8
CgS8	CE	0.008938553	LH	0	S39C	9
CgS7	CE	0.013971345	LH	0	S39C	10
CgS6	CE	-0.120627853	LH	0	S39C	11
CgS5	CE	-0.137985082	LH	0	S39C	12
CgS4	CE	-0.018433043	LH	0	S39C	13
CgS3	CE	0.070192569	LH	0	S39C	14
CgS2	CE	-0.00847719	LH	0	S39C	15
CgS1	CE	-0.070096067	LH	0	S39C	16
Area25	CE	0.168632281	LH	0	S42C	1
SROSp	CE	0.29614076	LH	0	S42C	2
SROSm	CE	0.203479385	LH	0	S42C	3
SROSa	CE	0.152558047	LH	0	S42C	4
Fork32	CE	0.079028549	LH	0	S42C	5
CgS11	CE	-0.018718328	LH	0	S42C	6
CgS10	CE	-0.041427864	LH	0	S42C	7
CgS9	CE	-0.047239813	LH	0	S42C	8
CgS8	CE	-0.035876355	LH	0	S42C	9
CgS7	CE	-0.01734885	LH	0	S42C	10
CgS6	CE	0.028890372	LH	0	S42C	11
CgS5	CE	0.067399616	LH	0	S42C	12
CgS4	CE	0.011404451	LH	0	S42C	13
CgS3	CE	-0.056906246	LH	0	S42C	14
CgS2	CE	0.00198135	LH	0	S42C	15
CgS1	CE	0.013005539	LH	0	S42C	16
Area25	CE	0.201478126	LH	0	S43A	1
SROSp	CE	0.097944159	LH	0	S43A	2
SROSm	CE	0.097922358	LH	0	S43A	3
SROSa	CE	0.066866602	LH	0	S43A	4
Fork32	CE	0.145391156	LH	0	S43A	5
CgS11	CE	0.095272398	LH	0	S43A	6
CgS10	CE	0.093136481	LH	0	S43A	7
CgS9	CE	0.119713522	LH	0	S43A	8
CgS8	CE	0.058713128	LH	0	S43A	9
CgS7	CE	0.008571466	LH	0	S43A	10
CgS6	CE	0.069907908	LH	0	S43A	11
CgS5	CE	0.116280706	LH	0	S43A	12
CgS4	CE	0.116004338	LH	0	S43A	13
CgS3	CE	0.139916726	LH	0	S43A	14
CgS2	CE	-0.008292947	LH	0	S43A	15
CgS1	CE	0.051596667	LH	0	S43A	16
Area25	CE	0.06819821	RH	0	S08C	1
SROSp	CE	-0.090208192	RH	0	S08C	2
SROSm	CE	0.152592739	RH	0	S08C	3
SROSa	CE	0.143310373	RH	0	S08C	4
Fork32	CE	0.18308767	RH	0	S08C	5
CgS11	CE	0.103560022	RH	0	S08C	6
CgS10	CE	0.154298601	RH	0	S08C	7
CgS9	CE	0.154383959	RH	0	S08C	8
CgS8	CE	0.238541063	RH	0	S08C	9
CgS7	CE	0.257110615	RH	0	S08C	10
CgS6	CE	0.119901147	RH	0	S08C	11
CgS5	CE	0.242642381	RH	0	S08C	12
CgS4	CE	0.245706016	RH	0	S08C	13
CgS3	CE	0.177978848	RH	0	S08C	14
CgS2	CE	0.018742072	RH	0	S08C	15
CgS1	CE	0.183723769	RH	0	S08C	16
Area25	CE	0.205063423	RH	0	S09A	1
SROSp	CE	0.081049065	RH	0	S09A	2
SROSm	CE	0.09813613	RH	0	S09A	3
SROSa	CE	0.094049643	RH	0	S09A	4
Fork32	CE	0.01526453	RH	0	S09A	5
CgS11	CE	0.096107174	RH	0	S09A	6
CgS10	CE	0.03915086	RH	0	S09A	7
CgS9	CE	-0.047778066	RH	0	S09A	8
CgS8	CE	0.054997383	RH	0	S09A	9
CgS7	CE	-0.00859134	RH	0	S09A	10
CgS6	CE	-0.038744461	RH	0	S09A	11
CgS5	CE	-0.062936357	RH	0	S09A	12
CgS4	CE	-0.113519833	RH	0	S09A	13
CgS3	CE	-0.062529827	RH	0	S09A	14
CgS2	CE	-0.117415317	RH	0	S09A	15
CgS1	CE	-0.121846998	RH	0	S09A	16
Area25	CE	-0.025994554	RH	0	S11C	1
SROSp	CE	0.358915559	RH	0	S11C	2
SROSm	CE	0.083683311	RH	0	S11C	3
SROSa	CE	0.232771446	RH	0	S11C	4
Fork32	CE	0.070388787	RH	0	S11C	5
CgS11	CE	-0.126390284	RH	0	S11C	6
CgS10	CE	-0.101417677	RH	0	S11C	7
CgS9	CE	-0.038761323	RH	0	S11C	8
CgS8	CE	0.153582737	RH	0	S11C	9
CgS7	CE	-0.007310353	RH	0	S11C	10
CgS6	CE	-0.041158202	RH	0	S11C	11
CgS5	CE	0.003504015	RH	0	S11C	12
CgS4	CE	-0.014917753	RH	0	S11C	13
CgS3	CE	-0.087259951	RH	0	S11C	14
CgS2	CE	-0.127406913	RH	0	S11C	15
CgS1	CE	-0.053703819	RH	0	S11C	16
Area25	CE	0.048493142	RH	0	S13A	1
SROSp	CE	-0.033584914	RH	0	S13A	2
SROSm	CE	0.021073829	RH	0	S13A	3
SROSa	CE	0.002041583	RH	0	S13A	4
Fork32	CE	0.011884535	RH	0	S13A	5
CgS11	CE	0.086571551	RH	0	S13A	6
CgS10	CE	0.157829435	RH	0	S13A	7
CgS9	CE	0.149730592	RH	0	S13A	8
CgS8	CE	0.183634482	RH	0	S13A	9
CgS7	CE	0.302315035	RH	0	S13A	10
CgS6	CE	-0.02352624	RH	0	S13A	11
CgS5	CE	-0.008267612	RH	0	S13A	12
CgS4	CE	0.054652009	RH	0	S13A	13
CgS3	CE	0.014232319	RH	0	S13A	14
CgS2	CE	0.052172093	RH	0	S13A	15
CgS1	CE	0.268477709	RH	0	S13A	16
Area25	CE	-0.001929348	RH	0	S15A	1
SROSp	CE	0.075615484	RH	0	S15A	2
SROSm	CE	0.219950804	RH	0	S15A	3
SROSa	CE	0.087263617	RH	0	S15A	4
Fork32	CE	0.104874597	RH	0	S15A	5
CgS11	CE	0.163830208	RH	0	S15A	6
CgS10	CE	0.129341723	RH	0	S15A	7
CgS9	CE	0.152844348	RH	0	S15A	8
CgS8	CE	0.178408085	RH	0	S15A	9
CgS7	CE	0.148684706	RH	0	S15A	10
CgS6	CE	0.12255428	RH	0	S15A	11
CgS5	CE	0.080220416	RH	0	S15A	12
CgS4	CE	0.050407758	RH	0	S15A	13
CgS3	CE	0.034682846	RH	0	S15A	14
CgS2	CE	0.032303394	RH	0	S15A	15
CgS1	CE	-0.066444886	RH	0	S15A	16
Area25	CE	-0.02858374	RH	0	S15C	1
SROSp	CE	0.0227558	RH	0	S15C	2
SROSm	CE	0.053824851	RH	0	S15C	3
SROSa	CE	-0.109275727	RH	0	S15C	4
Fork32	CE	-0.01856157	RH	0	S15C	5
CgS11	CE	-0.048975307	RH	0	S15C	6
CgS10	CE	0.058321093	RH	0	S15C	7
CgS9	CE	0.052426328	RH	0	S15C	8
CgS8	CE	0.07212724	RH	0	S15C	9
CgS7	CE	0.069656455	RH	0	S15C	10
CgS6	CE	0.101728438	RH	0	S15C	11
CgS5	CE	0.072183916	RH	0	S15C	12
CgS4	CE	0.195438008	RH	0	S15C	13
CgS3	CE	0.185414867	RH	0	S15C	14
CgS2	CE	0.119361644	RH	0	S15C	15
CgS1	CE	0.134523718	RH	0	S15C	16
Area25	CE	-0.135244741	RH	0	S16A	1
SROSp	CE	-0.043021735	RH	0	S16A	2
SROSm	CE	-0.022688086	RH	0	S16A	3
SROSa	CE	0.085448166	RH	0	S16A	4
Fork32	CE	0.110534294	RH	0	S16A	5
CgS11	CE	0.087398098	RH	0	S16A	6
CgS10	CE	0.041101553	RH	0	S16A	7
CgS9	CE	-0.006069617	RH	0	S16A	8
CgS8	CE	-0.005079546	RH	0	S16A	9
CgS7	CE	0.033320558	RH	0	S16A	10
CgS6	CE	-0.04908299	RH	0	S16A	11
CgS5	CE	0.12997759	RH	0	S16A	12
CgS4	CE	0.004931136	RH	0	S16A	13
CgS3	CE	-0.031856904	RH	0	S16A	14
CgS2	CE	-0.071193491	RH	0	S16A	15
CgS1	CE	-0.016127306	RH	0	S16A	16
Area25	CE	0.488701658	RH	0	S22A	1
SROSp	CE	0.255153558	RH	0	S22A	2
SROSm	CE	0.118967823	RH	0	S22A	3
SROSa	CE	0.305648598	RH	0	S22A	4
Fork32	CE	0.33452417	RH	0	S22A	5
CgS11	CE	0.024826413	RH	0	S22A	6
CgS10	CE	0.303571229	RH	0	S22A	7
CgS9	CE	0.183051375	RH	0	S22A	8
CgS8	CE	0.054888128	RH	0	S22A	9
CgS7	CE	0.227415546	RH	0	S22A	10
CgS6	CE	0.107562435	RH	0	S22A	11
CgS5	CE	-0.021333051	RH	0	S22A	12
CgS4	CE	-0.055197029	RH	0	S22A	13
CgS3	CE	-0.132771369	RH	0	S22A	14
CgS2	CE	-0.300231656	RH	0	S22A	15
CgS1	CE	-0.450914357	RH	0	S22A	16
Area25	CE	-0.076840465	RH	0	S39C	1
SROSp	CE	-0.124615898	RH	0	S39C	2
SROSm	CE	-0.053465785	RH	0	S39C	3
SROSa	CE	-0.21780434	RH	0	S39C	4
Fork32	CE	-0.093175252	RH	0	S39C	5
CgS11	CE	-0.105291552	RH	0	S39C	6
CgS10	CE	-0.002472564	RH	0	S39C	7
CgS9	CE	0.068173465	RH	0	S39C	8
CgS8	CE	0.089981585	RH	0	S39C	9
CgS7	CE	0.171810584	RH	0	S39C	10
CgS6	CE	0.15445838	RH	0	S39C	11
CgS5	CE	0.118741207	RH	0	S39C	12
CgS4	CE	0.110139552	RH	0	S39C	13
CgS3	CE	0.145048242	RH	0	S39C	14
CgS2	CE	0.234582782	RH	0	S39C	15
CgS1	CE	0.135549127	RH	0	S39C	16
Area25	CE	0.162164565	RH	0	S43A	1
SROSp	CE	0.120541839	RH	0	S43A	2
SROSm	CE	-0.003451287	RH	0	S43A	3
SROSa	CE	0.077892909	RH	0	S43A	4
Fork32	CE	0.22686156	RH	0	S43A	5
CgS11	CE	0.148566612	RH	0	S43A	6
CgS10	CE	0.036281001	RH	0	S43A	7
CgS9	CE	0.063767234	RH	0	S43A	8
CgS8	CE	0.025682046	RH	0	S43A	9
CgS7	CE	-0.075016875	RH	0	S43A	10
CgS6	CE	-0.0229089	RH	0	S43A	11
CgS5	CE	-0.039916541	RH	0	S43A	12
CgS4	CE	0.040960942	RH	0	S43A	13
CgS3	CE	-0.073475896	RH	0	S43A	14
CgS2	CE	-0.098305631	RH	0	S43A	15
CgS1	CE	-0.037772396	RH	0	S43A	16
Area25	CE	0.088738399	LH	1	S02C	1
SROSp	CE	0.156071745	LH	1	S02C	2
SROSm	CE	0.228537783	LH	1	S02C	3
SROSa	CE	0.222485366	LH	1	S02C	4
Fork32	CE	0.07933417	LH	1	S02C	5
CgS11	CE	0.160879106	LH	1	S02C	6
CgS10	CE	0.080003991	LH	1	S02C	7
CgS9	CE	0.106009108	LH	1	S02C	8
CgS8	CE	0.146546674	LH	1	S02C	9
CgS7	CE	0.103069011	LH	1	S02C	10
CgS6	CE	0.077045044	LH	1	S02C	11
CgS5	CE	0.068866169	LH	1	S02C	12
CgS4	CE	-0.007415157	LH	1	S02C	13
CgS3	CE	-0.059739861	LH	1	S02C	14
CgS2	CE	-0.035700421	LH	1	S02C	15
CgS1	CE	-0.158955746	LH	1	S02C	16
Area25	CE	0.228624123	LH	1	S06C	1
SROSp	CE	0.056922802	LH	1	S06C	2
SROSm	CE	0.063577217	LH	1	S06C	3
SROSa	CE	0.140240622	LH	1	S06C	4
Fork32	CE	0.163605921	LH	1	S06C	5
CgS11	CE	0.180883603	LH	1	S06C	6
CgS10	CE	0.059178875	LH	1	S06C	7
CgS9	CE	0.060671541	LH	1	S06C	8
CgS8	CE	0.048595799	LH	1	S06C	9
CgS7	CE	-0.014592739	LH	1	S06C	10
CgS6	CE	-0.084213165	LH	1	S06C	11
CgS5	CE	-0.131523981	LH	1	S06C	12
CgS4	CE	-0.169055408	LH	1	S06C	13
CgS3	CE	-0.232361511	LH	1	S06C	14
CgS2	CE	-0.252180039	LH	1	S06C	15
CgS1	CE	-0.186383529	LH	1	S06C	16
Area25	CE	0.027062806	LH	1	S08C	1
SROSp	CE	-0.089442708	LH	1	S08C	2
SROSm	CE	-0.182222643	LH	1	S08C	3
SROSa	CE	-0.215376311	LH	1	S08C	4
Fork32	CE	-0.087221327	LH	1	S08C	5
CgS11	CE	NA	LH	1	S08C	6
CgS10	CE	0.014984695	LH	1	S08C	7
CgS9	CE	-0.123434112	LH	1	S08C	8
CgS8	CE	-0.137229769	LH	1	S08C	9
CgS7	CE	-0.08819404	LH	1	S08C	10
CgS6	CE	-0.164677511	LH	1	S08C	11
CgS5	CE	0.055244322	LH	1	S08C	12
CgS4	CE	0.033948065	LH	1	S08C	13
CgS3	CE	0.044235451	LH	1	S08C	14
CgS2	CE	-0.041027641	LH	1	S08C	15
CgS1	CE	0.167331419	LH	1	S08C	16
Area25	CE	0.008287768	LH	1	S11A	1
SROSp	CE	0.084204391	LH	1	S11A	2
SROSm	CE	0.033396494	LH	1	S11A	3
SROSa	CE	0.112580274	LH	1	S11A	4
Fork32	CE	0.148503689	LH	1	S11A	5
CgS11	CE	-0.039643962	LH	1	S11A	6
CgS10	CE	-0.137652178	LH	1	S11A	7
CgS9	CE	-0.063795356	LH	1	S11A	8
CgS8	CE	-0.01962965	LH	1	S11A	9
CgS7	CE	0.031368734	LH	1	S11A	10
CgS6	CE	0.025094304	LH	1	S11A	11
CgS5	CE	0.088087204	LH	1	S11A	12
CgS4	CE	0.068787464	LH	1	S11A	13
CgS3	CE	0.058839668	LH	1	S11A	14
CgS2	CE	0.029102058	LH	1	S11A	15
CgS1	CE	0.004263368	LH	1	S11A	16
Area25	CE	-0.008455232	LH	1	S13A	1
SROSp	CE	0.037983936	LH	1	S13A	2
SROSm	CE	0.023124878	LH	1	S13A	3
SROSa	CE	0.009956416	LH	1	S13A	4
Fork32	CE	-0.050770926	LH	1	S13A	5
CgS11	CE	0.007259678	LH	1	S13A	6
CgS10	CE	0.057636224	LH	1	S13A	7
CgS9	CE	0.03270986	LH	1	S13A	8
CgS8	CE	0.049611314	LH	1	S13A	9
CgS7	CE	0.008653121	LH	1	S13A	10
CgS6	CE	0.113856971	LH	1	S13A	11
CgS5	CE	0.002915492	LH	1	S13A	12
CgS4	CE	0.091242697	LH	1	S13A	13
CgS3	CE	0.0704236	LH	1	S13A	14
CgS2	CE	0.057605056	LH	1	S13A	15
CgS1	CE	0.054045229	LH	1	S13A	16
Area25	CE	0.017229686	LH	1	S13C	1
SROSp	CE	0.177508924	LH	1	S13C	2
SROSm	CE	0.111902895	LH	1	S13C	3
SROSa	CE	-0.043106204	LH	1	S13C	4
Fork32	CE	-0.03478568	LH	1	S13C	5
CgS11	CE	0.060977348	LH	1	S13C	6
CgS10	CE	0.033103985	LH	1	S13C	7
CgS9	CE	-0.133495146	LH	1	S13C	8
CgS8	CE	0.021420792	LH	1	S13C	9
CgS7	CE	0.051539589	LH	1	S13C	10
CgS6	CE	0.104796762	LH	1	S13C	11
CgS5	CE	0.037559358	LH	1	S13C	12
CgS4	CE	0.068638347	LH	1	S13C	13
CgS3	CE	0.134768144	LH	1	S13C	14
CgS2	CE	-0.011886034	LH	1	S13C	15
CgS1	CE	-0.056736024	LH	1	S13C	16
Area25	CE	0.214814853	LH	1	S22C	1
SROSp	CE	0.07287225	LH	1	S22C	2
SROSm	CE	0.092317504	LH	1	S22C	3
SROSa	CE	0.037690988	LH	1	S22C	4
Fork32	CE	-0.08527666	LH	1	S22C	5
CgS11	CE	-0.036187132	LH	1	S22C	6
CgS10	CE	-0.044093925	LH	1	S22C	7
CgS9	CE	-0.079564609	LH	1	S22C	8
CgS8	CE	0.043927197	LH	1	S22C	9
CgS7	CE	0.065315791	LH	1	S22C	10
CgS6	CE	0.099182819	LH	1	S22C	11
CgS5	CE	0.11187835	LH	1	S22C	12
CgS4	CE	-0.088546897	LH	1	S22C	13
CgS3	CE	-0.104232748	LH	1	S22C	14
CgS2	CE	-0.05761039	LH	1	S22C	15
CgS1	CE	-0.070717583	LH	1	S22C	16
Area25	CE	0.241337668	LH	1	S23A	1
SROSp	CE	0.133401638	LH	1	S23A	2
SROSm	CE	0.198925976	LH	1	S23A	3
SROSa	CE	0.161448099	LH	1	S23A	4
Fork32	CE	-0.131067162	LH	1	S23A	5
CgS11	CE	-0.096631566	LH	1	S23A	6
CgS10	CE	-0.017286359	LH	1	S23A	7
CgS9	CE	-0.151419322	LH	1	S23A	8
CgS8	CE	-0.282299021	LH	1	S23A	9
CgS7	CE	-0.073200006	LH	1	S23A	10
CgS6	CE	-0.111661055	LH	1	S23A	11
CgS5	CE	-0.221360251	LH	1	S23A	12
CgS4	CE	-0.201747509	LH	1	S23A	13
CgS3	CE	-0.121714898	LH	1	S23A	14
CgS2	CE	-0.07813958	LH	1	S23A	15
CgS1	CE	0.052979434	LH	1	S23A	16
Area25	CE	0.193230336	LH	1	S25A	1
SROSp	CE	0.276296533	LH	1	S25A	2
SROSm	CE	0.239237614	LH	1	S25A	3
SROSa	CE	0.188452379	LH	1	S25A	4
Fork32	CE	0.073920295	LH	1	S25A	5
CgS11	CE	0.084369451	LH	1	S25A	6
CgS10	CE	0.114651706	LH	1	S25A	7
CgS9	CE	0.095474813	LH	1	S25A	8
CgS8	CE	0.099340597	LH	1	S25A	9
CgS7	CE	0.066108504	LH	1	S25A	10
CgS6	CE	0.065165975	LH	1	S25A	11
CgS5	CE	-0.002712829	LH	1	S25A	12
CgS4	CE	-0.042887224	LH	1	S25A	13
CgS3	CE	0.064247091	LH	1	S25A	14
CgS2	CE	0.07121426	LH	1	S25A	15
CgS1	CE	0.056713235	LH	1	S25A	16
Area25	CE	-0.151649105	LH	1	S40C	1
SROSp	CE	0.178063624	LH	1	S40C	2
SROSm	CE	-0.122003301	LH	1	S40C	3
SROSa	CE	0.242754232	LH	1	S40C	4
Fork32	CE	-0.189645044	LH	1	S40C	5
CgS11	CE	-0.113728541	LH	1	S40C	6
CgS10	CE	-0.117212834	LH	1	S40C	7
CgS9	CE	-0.09398353	LH	1	S40C	8
CgS8	CE	-0.108911119	LH	1	S40C	9
CgS7	CE	-0.226477698	LH	1	S40C	10
CgS6	CE	-0.255065695	LH	1	S40C	11
CgS5	CE	-0.093950324	LH	1	S40C	12
CgS4	CE	-0.0151332	LH	1	S40C	13
CgS3	CE	0.051203087	LH	1	S40C	14
CgS2	CE	0.11803631	LH	1	S40C	15
CgS1	CE	0.182891339	LH	1	S40C	16
Area25	CE	-0.088924361	RH	1	S02C	1
SROSp	CE	0.088420569	RH	1	S02C	2
SROSm	CE	0.104278425	RH	1	S02C	3
SROSa	CE	0.111137968	RH	1	S02C	4
Fork32	CE	0.202210305	RH	1	S02C	5
CgS11	CE	0.024340306	RH	1	S02C	6
CgS10	CE	0.042982405	RH	1	S02C	7
CgS9	CE	0.220332771	RH	1	S02C	8
CgS8	CE	0.075013089	RH	1	S02C	9
CgS7	CE	-0.049298126	RH	1	S02C	10
CgS6	CE	0.021377208	RH	1	S02C	11
CgS5	CE	0.074867461	RH	1	S02C	12
CgS4	CE	0.053786023	RH	1	S02C	13
CgS3	CE	0.02342578	RH	1	S02C	14
CgS2	CE	-0.092571358	RH	1	S02C	15
CgS1	CE	-0.111243179	RH	1	S02C	16
Area25	CE	-0.154495885	RH	1	S06C	1
SROSp	CE	-0.091249545	RH	1	S06C	2
SROSm	CE	-0.040671391	RH	1	S06C	3
SROSa	CE	-0.114011318	RH	1	S06C	4
Fork32	CE	-0.206668979	RH	1	S06C	5
CgS11	CE	-0.146448586	RH	1	S06C	6
CgS10	CE	-0.140862949	RH	1	S06C	7
CgS9	CE	-0.094485786	RH	1	S06C	8
CgS8	CE	0.026517073	RH	1	S06C	9
CgS7	CE	0.060019111	RH	1	S06C	10
CgS6	CE	0.173432139	RH	1	S06C	11
CgS5	CE	0.178407855	RH	1	S06C	12
CgS4	CE	0.014616742	RH	1	S06C	13
CgS3	CE	0.088649098	RH	1	S06C	14
CgS2	CE	0.087106705	RH	1	S06C	15
CgS1	CE	0.085499049	RH	1	S06C	16
Area25	CE	0.085217414	RH	1	S11A	1
SROSp	CE	0.056954423	RH	1	S11A	2
SROSm	CE	-0.04333371	RH	1	S11A	3
SROSa	CE	0.069511173	RH	1	S11A	4
Fork32	CE	0.033487486	RH	1	S11A	5
CgS11	CE	-0.064770617	RH	1	S11A	6
CgS10	CE	-0.218497064	RH	1	S11A	7
CgS9	CE	-0.150402066	RH	1	S11A	8
CgS8	CE	-0.113543799	RH	1	S11A	9
CgS7	CE	-0.020976512	RH	1	S11A	10
CgS6	CE	0.03160396	RH	1	S11A	11
CgS5	CE	0.031337713	RH	1	S11A	12
CgS4	CE	0.083902649	RH	1	S11A	13
CgS3	CE	0.05483919	RH	1	S11A	14
CgS2	CE	0.032659735	RH	1	S11A	15
CgS1	CE	0.111339598	RH	1	S11A	16
Area25	CE	0.008667655	RH	1	S13C	1
SROSp	CE	0.068870564	RH	1	S13C	2
SROSm	CE	0.075179769	RH	1	S13C	3
SROSa	CE	0.085234295	RH	1	S13C	4
Fork32	CE	-0.13928773	RH	1	S13C	5
CgS11	CE	-0.052053114	RH	1	S13C	6
CgS10	CE	-0.007727375	RH	1	S13C	7
CgS9	CE	0.034655261	RH	1	S13C	8
CgS8	CE	0.034479334	RH	1	S13C	9
CgS7	CE	0.052642489	RH	1	S13C	10
CgS6	CE	-0.025490577	RH	1	S13C	11
CgS5	CE	0.070144392	RH	1	S13C	12
CgS4	CE	0.221886981	RH	1	S13C	13
CgS3	CE	0.178796362	RH	1	S13C	14
CgS2	CE	0.184617061	RH	1	S13C	15
CgS1	CE	0.182028039	RH	1	S13C	16
Area25	CE	-0.059150423	RH	1	S21C	1
SROSp	CE	0.029552493	RH	1	S21C	2
SROSm	CE	0.085366803	RH	1	S21C	3
SROSa	CE	0.065249979	RH	1	S21C	4
Fork32	CE	-0.096117362	RH	1	S21C	5
CgS11	CE	-0.181237724	RH	1	S21C	6
CgS10	CE	-0.253056522	RH	1	S21C	7
CgS9	CE	-0.041432848	RH	1	S21C	8
CgS8	CE	-0.129420588	RH	1	S21C	9
CgS7	CE	-0.148027464	RH	1	S21C	10
CgS6	CE	0.021468516	RH	1	S21C	11
CgS5	CE	-0.027374989	RH	1	S21C	12
CgS4	CE	0.021432075	RH	1	S21C	13
CgS3	CE	0.004997689	RH	1	S21C	14
CgS2	CE	0.157799175	RH	1	S21C	15
CgS1	CE	0.089371873	RH	1	S21C	16
Area25	CE	-0.023162255	RH	1	S22C	1
SROSp	CE	0.196625738	RH	1	S22C	2
SROSm	CE	0.13648117	RH	1	S22C	3
SROSa	CE	-0.038784413	RH	1	S22C	4
Fork32	CE	0.102006749	RH	1	S22C	5
CgS11	CE	0.022717347	RH	1	S22C	6
CgS10	CE	-0.013845356	RH	1	S22C	7
CgS9	CE	-0.063291522	RH	1	S22C	8
CgS8	CE	-0.090214508	RH	1	S22C	9
CgS7	CE	-0.020366773	RH	1	S22C	10
CgS6	CE	-0.055874753	RH	1	S22C	11
CgS5	CE	-0.010483872	RH	1	S22C	12
CgS4	CE	0.06911839	RH	1	S22C	13
CgS3	CE	0.052226446	RH	1	S22C	14
CgS2	CE	0.175451412	RH	1	S22C	15
CgS1	CE	0.300881643	RH	1	S22C	16
Area25	CE	0.058080731	RH	1	S23A	1
SROSp	CE	0.114668817	RH	1	S23A	2
SROSm	CE	0.217085321	RH	1	S23A	3
SROSa	CE	0.252532177	RH	1	S23A	4
Fork32	CE	0.194885824	RH	1	S23A	5
CgS11	CE	0.227975889	RH	1	S23A	6
CgS10	CE	0.286590267	RH	1	S23A	7
CgS9	CE	0.231891332	RH	1	S23A	8
CgS8	CE	0.087264425	RH	1	S23A	9
CgS7	CE	0.149459965	RH	1	S23A	10
CgS6	CE	0.046028983	RH	1	S23A	11
CgS5	CE	0.17466333	RH	1	S23A	12
CgS4	CE	0.001802552	RH	1	S23A	13
CgS3	CE	-0.027226195	RH	1	S23A	14
CgS2	CE	-0.053056519	RH	1	S23A	15
CgS1	CE	-0.053778108	RH	1	S23A	16
Area25	CE	0.238792319	RH	1	S25A	1
SROSp	CE	0.26305942	RH	1	S25A	2
SROSm	CE	0.201873104	RH	1	S25A	3
SROSa	CE	0.25255882	RH	1	S25A	4
Fork32	CE	0.184784522	RH	1	S25A	5
CgS11	CE	0.143842957	RH	1	S25A	6
CgS10	CE	0.187067672	RH	1	S25A	7
CgS9	CE	-0.00205092	RH	1	S25A	8
CgS8	CE	-0.194219102	RH	1	S25A	9
CgS7	CE	-0.191159185	RH	1	S25A	10
CgS6	CE	-0.1841194	RH	1	S25A	11
CgS5	CE	-0.219764867	RH	1	S25A	12
CgS4	CE	-0.03571435	RH	1	S25A	13
CgS3	CE	0.002064902	RH	1	S25A	14
CgS2	CE	0.130932626	RH	1	S25A	15
CgS1	CE	0.127855788	RH	1	S25A	16
Area25	CE	-0.064419542	RH	1	S40C	1
SROSp	CE	0.1669765	RH	1	S40C	2
SROSm	CE	-0.008554762	RH	1	S40C	3
SROSa	CE	0.066802945	RH	1	S40C	4
Fork32	CE	0.01500499	RH	1	S40C	5
CgS11	CE	0.092319289	RH	1	S40C	6
CgS10	CE	-0.007818499	RH	1	S40C	7
CgS9	CE	-0.034103729	RH	1	S40C	8
CgS8	CE	-0.125913514	RH	1	S40C	9
CgS7	CE	-0.057681468	RH	1	S40C	10
CgS6	CE	-0.291495333	RH	1	S40C	11
CgS5	CE	-0.38684154	RH	1	S40C	12
CgS4	CE	-0.169130392	RH	1	S40C	13
CgS3	CE	0.122275622	RH	1	S40C	14
CgS2	CE	0.072804085	RH	1	S40C	15
CgS1	CE	0.105736782	RH	1	S40C	16
Area25	CE	0.097149214	RH	1	S42C	1
SROSp	CE	0.119443423	RH	1	S42C	2
SROSm	CE	0.132885538	RH	1	S42C	3
SROSa	CE	0.052202704	RH	1	S42C	4
Fork32	CE	0.093934508	RH	1	S42C	5
CgS11	CE	0.090416495	RH	1	S42C	6
CgS10	CE	0.094389942	RH	1	S42C	7
CgS9	CE	0.107475569	RH	1	S42C	8
CgS8	CE	0.10200403	RH	1	S42C	9
CgS7	CE	0.06238347	RH	1	S42C	10
CgS6	CE	0.0620969	RH	1	S42C	11
CgS5	CE	0.031645674	RH	1	S42C	12
CgS4	CE	0.105578333	RH	1	S42C	13
CgS3	CE	0.126695423	RH	1	S42C	14
CgS2	CE	-0.007828238	RH	1	S42C	15
CgS1	CE	-0.048067184	RH	1	S42C	16
Area25	BL	0.108607392	LH	0	S09A	1
SROSp	BL	0.135300699	LH	0	S09A	2
SROSm	BL	0.13417091	LH	0	S09A	3
SROSa	BL	0.170937825	LH	0	S09A	4
Fork32	BL	0.056021197	LH	0	S09A	5
CgS11	BL	0.101118873	LH	0	S09A	6
CgS10	BL	0.117720205	LH	0	S09A	7
CgS9	BL	0.090969484	LH	0	S09A	8
CgS8	BL	-0.175372678	LH	0	S09A	9
CgS7	BL	-0.229601239	LH	0	S09A	10
CgS6	BL	-0.293053638	LH	0	S09A	11
CgS5	BL	-0.206325813	LH	0	S09A	12
CgS4	BL	-0.046931399	LH	0	S09A	13
CgS3	BL	-0.022837085	LH	0	S09A	14
CgS2	BL	-0.037183456	LH	0	S09A	15
CgS1	BL	-0.0639665	LH	0	S09A	16
Area25	BL	0.131735154	LH	0	S11C	1
SROSp	BL	0.102956001	LH	0	S11C	2
SROSm	BL	-0.090767441	LH	0	S11C	3
SROSa	BL	-0.082649649	LH	0	S11C	4
Fork32	BL	-0.151721631	LH	0	S11C	5
CgS11	BL	0.020663412	LH	0	S11C	6
CgS10	BL	-0.231929004	LH	0	S11C	7
CgS9	BL	-0.137990897	LH	0	S11C	8
CgS8	BL	-0.114417968	LH	0	S11C	9
CgS7	BL	-0.166108076	LH	0	S11C	10
CgS6	BL	-0.08104637	LH	0	S11C	11
CgS5	BL	0.12138504	LH	0	S11C	12
CgS4	BL	0.283797053	LH	0	S11C	13
CgS3	BL	0.232078158	LH	0	S11C	14
CgS2	BL	0.327948955	LH	0	S11C	15
CgS1	BL	0.290562474	LH	0	S11C	16
Area25	BL	0.080140319	LH	0	S15A	1
SROSp	BL	0.181322945	LH	0	S15A	2
SROSm	BL	0.154488914	LH	0	S15A	3
SROSa	BL	0.162052644	LH	0	S15A	4
Fork32	BL	-0.051393675	LH	0	S15A	5
CgS11	BL	-0.12805323	LH	0	S15A	6
CgS10	BL	-0.07968618	LH	0	S15A	7
CgS9	BL	-0.026550964	LH	0	S15A	8
CgS8	BL	-0.006443031	LH	0	S15A	9
CgS7	BL	0.013886366	LH	0	S15A	10
CgS6	BL	0.066030278	LH	0	S15A	11
CgS5	BL	0.07652567	LH	0	S15A	12
CgS4	BL	0.025351648	LH	0	S15A	13
CgS3	BL	0.002467331	LH	0	S15A	14
CgS2	BL	0.053932253	LH	0	S15A	15
CgS1	BL	0.143249684	LH	0	S15A	16
Area25	BL	0.101486516	LH	0	S15C	1
SROSp	BL	0.020852214	LH	0	S15C	2
SROSm	BL	-0.01119108	LH	0	S15C	3
SROSa	BL	0.115150609	LH	0	S15C	4
Fork32	BL	0.014447665	LH	0	S15C	5
CgS11	BL	-0.019153878	LH	0	S15C	6
CgS10	BL	-0.047548903	LH	0	S15C	7
CgS9	BL	-0.251683844	LH	0	S15C	8
CgS8	BL	-0.28265738	LH	0	S15C	9
CgS7	BL	-0.250152643	LH	0	S15C	10
CgS6	BL	-0.359781428	LH	0	S15C	11
CgS5	BL	-0.376855069	LH	0	S15C	12
CgS4	BL	-0.241516191	LH	0	S15C	13
CgS3	BL	-0.166776662	LH	0	S15C	14
CgS2	BL	-0.108181319	LH	0	S15C	15
CgS1	BL	-0.107054029	LH	0	S15C	16
Area25	BL	0.210141672	LH	0	S16A	1
SROSp	BL	0.144716584	LH	0	S16A	2
SROSm	BL	0.250871222	LH	0	S16A	3
SROSa	BL	0.165493812	LH	0	S16A	4
Fork32	BL	0.129473533	LH	0	S16A	5
CgS11	BL	0.091046819	LH	0	S16A	6
CgS10	BL	-0.060012796	LH	0	S16A	7
CgS9	BL	-0.008505102	LH	0	S16A	8
CgS8	BL	-0.183260752	LH	0	S16A	9
CgS7	BL	-0.152733323	LH	0	S16A	10
CgS6	BL	-0.081677526	LH	0	S16A	11
CgS5	BL	-0.101474435	LH	0	S16A	12
CgS4	BL	-0.120493104	LH	0	S16A	13
CgS3	BL	-0.118999239	LH	0	S16A	14
CgS2	BL	-0.108019917	LH	0	S16A	15
CgS1	BL	-0.135944623	LH	0	S16A	16
Area25	BL	0.410650213	LH	0	S21C	1
SROSp	BL	0.569427289	LH	0	S21C	2
SROSm	BL	0.244049677	LH	0	S21C	3
SROSa	BL	0.208507453	LH	0	S21C	4
Fork32	BL	-0.019752494	LH	0	S21C	5
CgS11	BL	-0.005904978	LH	0	S21C	6
CgS10	BL	0.477880012	LH	0	S21C	7
CgS9	BL	0.058721358	LH	0	S21C	8
CgS8	BL	-0.185519112	LH	0	S21C	9
CgS7	BL	-0.098822891	LH	0	S21C	10
CgS6	BL	-0.046205672	LH	0	S21C	11
CgS5	BL	-0.066458942	LH	0	S21C	12
CgS4	BL	-0.012819089	LH	0	S21C	13
CgS3	BL	0.174319261	LH	0	S21C	14
CgS2	BL	0.221295289	LH	0	S21C	15
CgS1	BL	0.251671963	LH	0	S21C	16
Area25	BL	0.028409401	LH	0	S22A	1
SROSp	BL	0.218726298	LH	0	S22A	2
SROSm	BL	0.164662096	LH	0	S22A	3
SROSa	BL	0.101770674	LH	0	S22A	4
Fork32	BL	0.011625861	LH	0	S22A	5
CgS11	BL	0.089849707	LH	0	S22A	6
CgS10	BL	0.015660114	LH	0	S22A	7
CgS9	BL	-0.033796705	LH	0	S22A	8
CgS8	BL	-0.07336136	LH	0	S22A	9
CgS7	BL	-0.146489501	LH	0	S22A	10
CgS6	BL	-0.112040386	LH	0	S22A	11
CgS5	BL	0.009400846	LH	0	S22A	12
CgS4	BL	0.106525593	LH	0	S22A	13
CgS3	BL	0.097759691	LH	0	S22A	14
CgS2	BL	0.504820336	LH	0	S22A	15
CgS1	BL	0.416061691	LH	0	S22A	16
Area25	BL	0.459941876	LH	0	S39C	1
SROSp	BL	0.253203077	LH	0	S39C	2
SROSm	BL	0.369511331	LH	0	S39C	3
SROSa	BL	0.329818292	LH	0	S39C	4
Fork32	BL	0.306186811	LH	0	S39C	5
CgS11	BL	-0.003294052	LH	0	S39C	6
CgS10	BL	0.046153434	LH	0	S39C	7
CgS9	BL	-0.347617785	LH	0	S39C	8
CgS8	BL	0.100638174	LH	0	S39C	9
CgS7	BL	0.148994174	LH	0	S39C	10
CgS6	BL	-0.055942171	LH	0	S39C	11
CgS5	BL	-0.116441471	LH	0	S39C	12
CgS4	BL	-0.026167252	LH	0	S39C	13
CgS3	BL	0.162269401	LH	0	S39C	14
CgS2	BL	0.14735308	LH	0	S39C	15
CgS1	BL	0.114707836	LH	0	S39C	16
Area25	BL	0.196058688	LH	0	S42C	1
SROSp	BL	0.117109244	LH	0	S42C	2
SROSm	BL	0.035022526	LH	0	S42C	3
SROSa	BL	0.027036235	LH	0	S42C	4
Fork32	BL	-0.060991973	LH	0	S42C	5
CgS11	BL	-0.182238736	LH	0	S42C	6
CgS10	BL	-0.167127374	LH	0	S42C	7
CgS9	BL	-0.205367535	LH	0	S42C	8
CgS8	BL	-0.170479774	LH	0	S42C	9
CgS7	BL	-0.29698876	LH	0	S42C	10
CgS6	BL	-0.178520085	LH	0	S42C	11
CgS5	BL	-0.269141831	LH	0	S42C	12
CgS4	BL	-0.200883375	LH	0	S42C	13
CgS3	BL	-0.170609674	LH	0	S42C	14
CgS2	BL	-0.047970591	LH	0	S42C	15
CgS1	BL	-0.139452681	LH	0	S42C	16
Area25	BL	0.016047454	LH	0	S43A	1
SROSp	BL	-0.150161693	LH	0	S43A	2
SROSm	BL	-0.017650763	LH	0	S43A	3
SROSa	BL	-0.105675161	LH	0	S43A	4
Fork32	BL	-0.203679943	LH	0	S43A	5
CgS11	BL	-0.124867994	LH	0	S43A	6
CgS10	BL	-0.191198761	LH	0	S43A	7
CgS9	BL	-0.244084122	LH	0	S43A	8
CgS8	BL	-0.449530419	LH	0	S43A	9
CgS7	BL	-0.277020576	LH	0	S43A	10
CgS6	BL	-0.216574692	LH	0	S43A	11
CgS5	BL	-0.063252516	LH	0	S43A	12
CgS4	BL	0.205470901	LH	0	S43A	13
CgS3	BL	0.147624657	LH	0	S43A	14
CgS2	BL	0.134089643	LH	0	S43A	15
CgS1	BL	0.156921662	LH	0	S43A	16
Area25	BL	0.295123239	RH	0	S08C	1
SROSp	BL	0.197858146	RH	0	S08C	2
SROSm	BL	0.18879684	RH	0	S08C	3
SROSa	BL	-0.145280483	RH	0	S08C	4
Fork32	BL	-0.09652083	RH	0	S08C	5
CgS11	BL	0.071973612	RH	0	S08C	6
CgS10	BL	-0.046362516	RH	0	S08C	7
CgS9	BL	-0.17065971	RH	0	S08C	8
CgS8	BL	-0.127728198	RH	0	S08C	9
CgS7	BL	-0.006041408	RH	0	S08C	10
CgS6	BL	0.000216445	RH	0	S08C	11
CgS5	BL	0.359267079	RH	0	S08C	12
CgS4	BL	0.327347665	RH	0	S08C	13
CgS3	BL	0.159276849	RH	0	S08C	14
CgS2	BL	0.044095177	RH	0	S08C	15
CgS1	BL	0.241242751	RH	0	S08C	16
Area25	BL	0.026822227	RH	0	S09A	1
SROSp	BL	0.081472708	RH	0	S09A	2
SROSm	BL	0.018762794	RH	0	S09A	3
SROSa	BL	0.214433029	RH	0	S09A	4
Fork32	BL	0.046489158	RH	0	S09A	5
CgS11	BL	0.227756198	RH	0	S09A	6
CgS10	BL	0.158313229	RH	0	S09A	7
CgS9	BL	0.17703974	RH	0	S09A	8
CgS8	BL	0.049161548	RH	0	S09A	9
CgS7	BL	-0.011570376	RH	0	S09A	10
CgS6	BL	-0.126579411	RH	0	S09A	11
CgS5	BL	-0.139793907	RH	0	S09A	12
CgS4	BL	-0.08653814	RH	0	S09A	13
CgS3	BL	0.003848098	RH	0	S09A	14
CgS2	BL	-0.022287612	RH	0	S09A	15
CgS1	BL	-0.000533352	RH	0	S09A	16
Area25	BL	0.107160849	RH	0	S11C	1
SROSp	BL	0.08243685	RH	0	S11C	2
SROSm	BL	-0.192692655	RH	0	S11C	3
SROSa	BL	-0.161654609	RH	0	S11C	4
Fork32	BL	-0.176809347	RH	0	S11C	5
CgS11	BL	-0.197773586	RH	0	S11C	6
CgS10	BL	-0.362090999	RH	0	S11C	7
CgS9	BL	-0.3681576	RH	0	S11C	8
CgS8	BL	-0.287764432	RH	0	S11C	9
CgS7	BL	-0.175675237	RH	0	S11C	10
CgS6	BL	-0.065985438	RH	0	S11C	11
CgS5	BL	0.04621943	RH	0	S11C	12
CgS4	BL	0.09908951	RH	0	S11C	13
CgS3	BL	0.040419537	RH	0	S11C	14
CgS2	BL	0.275564604	RH	0	S11C	15
CgS1	BL	0.084596717	RH	0	S11C	16
Area25	BL	0.219628637	RH	0	S13A	1
SROSp	BL	0.324852604	RH	0	S13A	2
SROSm	BL	0.275405125	RH	0	S13A	3
SROSa	BL	0.27622136	RH	0	S13A	4
Fork32	BL	-0.091501171	RH	0	S13A	5
CgS11	BL	0.157560837	RH	0	S13A	6
CgS10	BL	0.107038026	RH	0	S13A	7
CgS9	BL	-0.132605097	RH	0	S13A	8
CgS8	BL	-0.259199147	RH	0	S13A	9
CgS7	BL	-0.125966454	RH	0	S13A	10
CgS6	BL	-0.1704295	RH	0	S13A	11
CgS5	BL	-0.012898313	RH	0	S13A	12
CgS4	BL	0.025093788	RH	0	S13A	13
CgS3	BL	0.151861908	RH	0	S13A	14
CgS2	BL	0.237591504	RH	0	S13A	15
CgS1	BL	0.130742603	RH	0	S13A	16
Area25	BL	0.143069312	RH	0	S15A	1
SROSp	BL	0.182007106	RH	0	S15A	2
SROSm	BL	0.099493729	RH	0	S15A	3
SROSa	BL	0.040952905	RH	0	S15A	4
Fork32	BL	0.022843353	RH	0	S15A	5
CgS11	BL	0.108236971	RH	0	S15A	6
CgS10	BL	-0.192990219	RH	0	S15A	7
CgS9	BL	-0.158526032	RH	0	S15A	8
CgS8	BL	-0.142408154	RH	0	S15A	9
CgS7	BL	0.028287912	RH	0	S15A	10
CgS6	BL	0.068875841	RH	0	S15A	11
CgS5	BL	0.014842517	RH	0	S15A	12
CgS4	BL	0.01162676	RH	0	S15A	13
CgS3	BL	0.010209033	RH	0	S15A	14
CgS2	BL	0.220149274	RH	0	S15A	15
CgS1	BL	0.377701204	RH	0	S15A	16
Area25	BL	0.047405304	RH	0	S15C	1
SROSp	BL	0.146330099	RH	0	S15C	2
SROSm	BL	-0.098309884	RH	0	S15C	3
SROSa	BL	-0.074456656	RH	0	S15C	4
Fork32	BL	-0.198829633	RH	0	S15C	5
CgS11	BL	-0.215069038	RH	0	S15C	6
CgS10	BL	-0.27195136	RH	0	S15C	7
CgS9	BL	-0.165345049	RH	0	S15C	8
CgS8	BL	-0.076693282	RH	0	S15C	9
CgS7	BL	-0.098856221	RH	0	S15C	10
CgS6	BL	-0.093983775	RH	0	S15C	11
CgS5	BL	-0.040401466	RH	0	S15C	12
CgS4	BL	0.01096975	RH	0	S15C	13
CgS3	BL	0.130810243	RH	0	S15C	14
CgS2	BL	0.049644589	RH	0	S15C	15
CgS1	BL	0.133981557	RH	0	S15C	16
Area25	BL	-0.034641732	RH	0	S16A	1
SROSp	BL	-0.040063748	RH	0	S16A	2
SROSm	BL	0.025702728	RH	0	S16A	3
SROSa	BL	0.214285121	RH	0	S16A	4
Fork32	BL	0.025326506	RH	0	S16A	5
CgS11	BL	-0.005331583	RH	0	S16A	6
CgS10	BL	-0.178437349	RH	0	S16A	7
CgS9	BL	-0.099438389	RH	0	S16A	8
CgS8	BL	-0.179512197	RH	0	S16A	9
CgS7	BL	-0.237613616	RH	0	S16A	10
CgS6	BL	-0.045794876	RH	0	S16A	11
CgS5	BL	-0.17992994	RH	0	S16A	12
CgS4	BL	0.070084106	RH	0	S16A	13
CgS3	BL	0.092404623	RH	0	S16A	14
CgS2	BL	-0.135358714	RH	0	S16A	15
CgS1	BL	-0.151631225	RH	0	S16A	16
Area25	BL	0.090077378	RH	0	S22A	1
SROSp	BL	0.28979311	RH	0	S22A	2
SROSm	BL	0.203565059	RH	0	S22A	3
SROSa	BL	-0.048313914	RH	0	S22A	4
Fork32	BL	-0.083797796	RH	0	S22A	5
CgS11	BL	0.008487552	RH	0	S22A	6
CgS10	BL	-0.371175154	RH	0	S22A	7
CgS9	BL	-0.394997292	RH	0	S22A	8
CgS8	BL	-0.297054265	RH	0	S22A	9
CgS7	BL	-0.4713546	RH	0	S22A	10
CgS6	BL	-0.397495815	RH	0	S22A	11
CgS5	BL	-0.137151842	RH	0	S22A	12
CgS4	BL	-0.014172883	RH	0	S22A	13
CgS3	BL	0.15664243	RH	0	S22A	14
CgS2	BL	0.498785159	RH	0	S22A	15
CgS1	BL	0.395703499	RH	0	S22A	16
Area25	BL	0.323753556	RH	0	S39C	1
SROSp	BL	0.271668509	RH	0	S39C	2
SROSm	BL	0.124038127	RH	0	S39C	3
SROSa	BL	0.192412999	RH	0	S39C	4
Fork32	BL	0.027896181	RH	0	S39C	5
CgS11	BL	-0.025825458	RH	0	S39C	6
CgS10	BL	-0.244487641	RH	0	S39C	7
CgS9	BL	-0.286595201	RH	0	S39C	8
CgS8	BL	-0.374792201	RH	0	S39C	9
CgS7	BL	-0.437558978	RH	0	S39C	10
CgS6	BL	-0.488620753	RH	0	S39C	11
CgS5	BL	-0.338564122	RH	0	S39C	12
CgS4	BL	-0.252812841	RH	0	S39C	13
CgS3	BL	-0.19334303	RH	0	S39C	14
CgS2	BL	0.176340926	RH	0	S39C	15
CgS1	BL	0.398919298	RH	0	S39C	16
Area25	BL	-0.084445215	RH	0	S43A	1
SROSp	BL	0.07378019	RH	0	S43A	2
SROSm	BL	-0.00297389	RH	0	S43A	3
SROSa	BL	-0.016549027	RH	0	S43A	4
Fork32	BL	-0.145784241	RH	0	S43A	5
CgS11	BL	-0.122062238	RH	0	S43A	6
CgS10	BL	-0.214507323	RH	0	S43A	7
CgS9	BL	-0.201549557	RH	0	S43A	8
CgS8	BL	-0.108474521	RH	0	S43A	9
CgS7	BL	-0.177337013	RH	0	S43A	10
CgS6	BL	-0.158783853	RH	0	S43A	11
CgS5	BL	0.046502112	RH	0	S43A	12
CgS4	BL	0.11461197	RH	0	S43A	13
CgS3	BL	-0.060299677	RH	0	S43A	14
CgS2	BL	0.049676154	RH	0	S43A	15
CgS1	BL	0.046565093	RH	0	S43A	16
Area25	BL	0.338586574	LH	1	S02C	1
SROSp	BL	0.390129916	LH	1	S02C	2
SROSm	BL	0.284504049	LH	1	S02C	3
SROSa	BL	0.333978424	LH	1	S02C	4
Fork32	BL	0.102541416	LH	1	S02C	5
CgS11	BL	0.291887506	LH	1	S02C	6
CgS10	BL	0.226370992	LH	1	S02C	7
CgS9	BL	0.289371863	LH	1	S02C	8
CgS8	BL	0.161471509	LH	1	S02C	9
CgS7	BL	0.089759031	LH	1	S02C	10
CgS6	BL	-0.062319379	LH	1	S02C	11
CgS5	BL	-0.248615284	LH	1	S02C	12
CgS4	BL	-0.228491746	LH	1	S02C	13
CgS3	BL	-0.345128891	LH	1	S02C	14
CgS2	BL	-0.278517285	LH	1	S02C	15
CgS1	BL	-0.258088104	LH	1	S02C	16
Area25	BL	0.33586695	LH	1	S06C	1
SROSp	BL	0.179157995	LH	1	S06C	2
SROSm	BL	0.067325561	LH	1	S06C	3
SROSa	BL	0.169131486	LH	1	S06C	4
Fork32	BL	0.262020366	LH	1	S06C	5
CgS11	BL	0.204220262	LH	1	S06C	6
CgS10	BL	0.180961906	LH	1	S06C	7
CgS9	BL	0.126266518	LH	1	S06C	8
CgS8	BL	0.081331623	LH	1	S06C	9
CgS7	BL	-0.178495414	LH	1	S06C	10
CgS6	BL	-0.229549222	LH	1	S06C	11
CgS5	BL	-0.272496447	LH	1	S06C	12
CgS4	BL	-0.420212281	LH	1	S06C	13
CgS3	BL	-0.375643133	LH	1	S06C	14
CgS2	BL	-0.360650979	LH	1	S06C	15
CgS1	BL	-0.323569253	LH	1	S06C	16
Area25	BL	0.084242542	LH	1	S08C	1
SROSp	BL	-0.012000439	LH	1	S08C	2
SROSm	BL	-0.108137838	LH	1	S08C	3
SROSa	BL	-0.28969806	LH	1	S08C	4
Fork32	BL	-0.066624653	LH	1	S08C	5
CgS11	BL	NA	LH	1	S08C	6
CgS10	BL	-0.196964647	LH	1	S08C	7
CgS9	BL	-0.368918258	LH	1	S08C	8
CgS8	BL	-0.365083793	LH	1	S08C	9
CgS7	BL	-0.237355984	LH	1	S08C	10
CgS6	BL	-0.215520743	LH	1	S08C	11
CgS5	BL	-0.083004435	LH	1	S08C	12
CgS4	BL	-0.027491051	LH	1	S08C	13
CgS3	BL	0.141803082	LH	1	S08C	14
CgS2	BL	0.080270059	LH	1	S08C	15
CgS1	BL	0.224623598	LH	1	S08C	16
Area25	BL	0.173800094	LH	1	S11A	1
SROSp	BL	0.147050939	LH	1	S11A	2
SROSm	BL	0.199469713	LH	1	S11A	3
SROSa	BL	0.289770935	LH	1	S11A	4
Fork32	BL	0.172432008	LH	1	S11A	5
CgS11	BL	0.056207811	LH	1	S11A	6
CgS10	BL	-0.023226826	LH	1	S11A	7
CgS9	BL	-0.076714354	LH	1	S11A	8
CgS8	BL	-0.097317075	LH	1	S11A	9
CgS7	BL	-0.007946068	LH	1	S11A	10
CgS6	BL	0.091285607	LH	1	S11A	11
CgS5	BL	0.009678926	LH	1	S11A	12
CgS4	BL	0.085019983	LH	1	S11A	13
CgS3	BL	0.147488348	LH	1	S11A	14
CgS2	BL	0.25517084	LH	1	S11A	15
CgS1	BL	0.242380789	LH	1	S11A	16
Area25	BL	0.242657334	LH	1	S13A	1
SROSp	BL	0.444754689	LH	1	S13A	2
SROSm	BL	0.311108461	LH	1	S13A	3
SROSa	BL	0.197502954	LH	1	S13A	4
Fork32	BL	-0.074568427	LH	1	S13A	5
CgS11	BL	0.004735861	LH	1	S13A	6
CgS10	BL	0.114976879	LH	1	S13A	7
CgS9	BL	0.027340766	LH	1	S13A	8
CgS8	BL	-0.063330536	LH	1	S13A	9
CgS7	BL	0.004874901	LH	1	S13A	10
CgS6	BL	-0.158963551	LH	1	S13A	11
CgS5	BL	-0.129973835	LH	1	S13A	12
CgS4	BL	0.008475058	LH	1	S13A	13
CgS3	BL	0.104989548	LH	1	S13A	14
CgS2	BL	0.196871571	LH	1	S13A	15
CgS1	BL	0.262007652	LH	1	S13A	16
Area25	BL	0.073167131	LH	1	S13C	1
SROSp	BL	0.175836675	LH	1	S13C	2
SROSm	BL	0.246801857	LH	1	S13C	3
SROSa	BL	0.090625197	LH	1	S13C	4
Fork32	BL	0.057455904	LH	1	S13C	5
CgS11	BL	-0.003155743	LH	1	S13C	6
CgS10	BL	0.012404451	LH	1	S13C	7
CgS9	BL	-0.199459455	LH	1	S13C	8
CgS8	BL	-0.134224127	LH	1	S13C	9
CgS7	BL	-0.086222943	LH	1	S13C	10
CgS6	BL	0.091490552	LH	1	S13C	11
CgS5	BL	-0.14715287	LH	1	S13C	12
CgS4	BL	-0.079630721	LH	1	S13C	13
CgS3	BL	0.02898924	LH	1	S13C	14
CgS2	BL	-0.092286322	LH	1	S13C	15
CgS1	BL	-0.021806801	LH	1	S13C	16
Area25	BL	0.034850462	LH	1	S22C	1
SROSp	BL	0.318779202	LH	1	S22C	2
SROSm	BL	0.076054479	LH	1	S22C	3
SROSa	BL	0.257023751	LH	1	S22C	4
Fork32	BL	-0.015723921	LH	1	S22C	5
CgS11	BL	-0.143219794	LH	1	S22C	6
CgS10	BL	-0.074722311	LH	1	S22C	7
CgS9	BL	-0.177334695	LH	1	S22C	8
CgS8	BL	-0.211732614	LH	1	S22C	9
CgS7	BL	-0.061676158	LH	1	S22C	10
CgS6	BL	-0.018966903	LH	1	S22C	11
CgS5	BL	0.129860402	LH	1	S22C	12
CgS4	BL	0.268852122	LH	1	S22C	13
CgS3	BL	0.298840589	LH	1	S22C	14
CgS2	BL	0.35003732	LH	1	S22C	15
CgS1	BL	0.325414402	LH	1	S22C	16
Area25	BL	0.195316324	LH	1	S23A	1
SROSp	BL	0.3091692	LH	1	S23A	2
SROSm	BL	0.233881722	LH	1	S23A	3
SROSa	BL	0.1482321	LH	1	S23A	4
Fork32	BL	0.013566679	LH	1	S23A	5
CgS11	BL	0.1702918	LH	1	S23A	6
CgS10	BL	0.198384692	LH	1	S23A	7
CgS9	BL	0.092031763	LH	1	S23A	8
CgS8	BL	0.199333985	LH	1	S23A	9
CgS7	BL	0.250686616	LH	1	S23A	10
CgS6	BL	0.324989354	LH	1	S23A	11
CgS5	BL	0.349037684	LH	1	S23A	12
CgS4	BL	0.527249968	LH	1	S23A	13
CgS3	BL	0.583780859	LH	1	S23A	14
CgS2	BL	0.625126572	LH	1	S23A	15
CgS1	BL	0.609426286	LH	1	S23A	16
Area25	BL	0.25777651	LH	1	S25A	1
SROSp	BL	0.390309496	LH	1	S25A	2
SROSm	BL	0.387351598	LH	1	S25A	3
SROSa	BL	0.302146748	LH	1	S25A	4
Fork32	BL	0.035023245	LH	1	S25A	5
CgS11	BL	0.049919166	LH	1	S25A	6
CgS10	BL	0.087935547	LH	1	S25A	7
CgS9	BL	0.000741782	LH	1	S25A	8
CgS8	BL	-0.030264045	LH	1	S25A	9
CgS7	BL	-0.092153541	LH	1	S25A	10
CgS6	BL	-0.224319604	LH	1	S25A	11
CgS5	BL	-0.321704959	LH	1	S25A	12
CgS4	BL	-0.266226401	LH	1	S25A	13
CgS3	BL	-0.166626833	LH	1	S25A	14
CgS2	BL	-0.042164516	LH	1	S25A	15
CgS1	BL	0.086656152	LH	1	S25A	16
Area25	BL	-0.013055549	LH	1	S40C	1
SROSp	BL	0.255251833	LH	1	S40C	2
SROSm	BL	0.035974693	LH	1	S40C	3
SROSa	BL	0.363302796	LH	1	S40C	4
Fork32	BL	-0.192793145	LH	1	S40C	5
CgS11	BL	-0.04138486	LH	1	S40C	6
CgS10	BL	-0.192693527	LH	1	S40C	7
CgS9	BL	-0.112973005	LH	1	S40C	8
CgS8	BL	-0.214189457	LH	1	S40C	9
CgS7	BL	-0.361204015	LH	1	S40C	10
CgS6	BL	-0.29163753	LH	1	S40C	11
CgS5	BL	-0.113538488	LH	1	S40C	12
CgS4	BL	-0.07885055	LH	1	S40C	13
CgS3	BL	-0.015817638	LH	1	S40C	14
CgS2	BL	0.145704275	LH	1	S40C	15
CgS1	BL	0.178213161	LH	1	S40C	16
Area25	BL	-0.146193821	RH	1	S02C	1
SROSp	BL	0.211271801	RH	1	S02C	2
SROSm	BL	0.120455631	RH	1	S02C	3
SROSa	BL	-0.030159068	RH	1	S02C	4
Fork32	BL	0.046692	RH	1	S02C	5
CgS11	BL	-0.142681561	RH	1	S02C	6
CgS10	BL	0.042369387	RH	1	S02C	7
CgS9	BL	0.183129397	RH	1	S02C	8
CgS8	BL	-0.074880974	RH	1	S02C	9
CgS7	BL	-0.316498071	RH	1	S02C	10
CgS6	BL	-0.381593739	RH	1	S02C	11
CgS5	BL	-0.282022651	RH	1	S02C	12
CgS4	BL	-0.25437372	RH	1	S02C	13
CgS3	BL	-0.307874087	RH	1	S02C	14
CgS2	BL	-0.274484491	RH	1	S02C	15
CgS1	BL	-0.250968158	RH	1	S02C	16
Area25	BL	0.145578614	RH	1	S06C	1
SROSp	BL	0.289061343	RH	1	S06C	2
SROSm	BL	0.187884062	RH	1	S06C	3
SROSa	BL	0.210148984	RH	1	S06C	4
Fork32	BL	0.194274325	RH	1	S06C	5
CgS11	BL	0.052730628	RH	1	S06C	6
CgS10	BL	-0.005912663	RH	1	S06C	7
CgS9	BL	-0.002282863	RH	1	S06C	8
CgS8	BL	-0.002477121	RH	1	S06C	9
CgS7	BL	0.034818771	RH	1	S06C	10
CgS6	BL	-0.075350098	RH	1	S06C	11
CgS5	BL	-0.304677523	RH	1	S06C	12
CgS4	BL	-0.262485988	RH	1	S06C	13
CgS3	BL	-0.132782252	RH	1	S06C	14
CgS2	BL	-0.189841321	RH	1	S06C	15
CgS1	BL	-0.173413449	RH	1	S06C	16
Area25	BL	0.168501401	RH	1	S11A	1
SROSp	BL	0.011759787	RH	1	S11A	2
SROSm	BL	0.14338862	RH	1	S11A	3
SROSa	BL	-0.108776019	RH	1	S11A	4
Fork32	BL	-0.019058524	RH	1	S11A	5
CgS11	BL	0.005067739	RH	1	S11A	6
CgS10	BL	0.005047589	RH	1	S11A	7
CgS9	BL	-0.038946701	RH	1	S11A	8
CgS8	BL	-0.200516434	RH	1	S11A	9
CgS7	BL	-0.125915888	RH	1	S11A	10
CgS6	BL	0.012693817	RH	1	S11A	11
CgS5	BL	0.054689926	RH	1	S11A	12
CgS4	BL	0.173787925	RH	1	S11A	13
CgS3	BL	0.243054123	RH	1	S11A	14
CgS2	BL	0.248602994	RH	1	S11A	15
CgS1	BL	0.295292219	RH	1	S11A	16
Area25	BL	0.082614608	RH	1	S13C	1
SROSp	BL	0.27518555	RH	1	S13C	2
SROSm	BL	0.278970172	RH	1	S13C	3
SROSa	BL	0.240442477	RH	1	S13C	4
Fork32	BL	0.051340699	RH	1	S13C	5
CgS11	BL	0.198846903	RH	1	S13C	6
CgS10	BL	0.155130167	RH	1	S13C	7
CgS9	BL	0.066770721	RH	1	S13C	8
CgS8	BL	-0.068073737	RH	1	S13C	9
CgS7	BL	-0.261224278	RH	1	S13C	10
CgS6	BL	-0.381656882	RH	1	S13C	11
CgS5	BL	-0.286622928	RH	1	S13C	12
CgS4	BL	-0.138792848	RH	1	S13C	13
CgS3	BL	-0.19250084	RH	1	S13C	14
CgS2	BL	-0.082372543	RH	1	S13C	15
CgS1	BL	0.02828721	RH	1	S13C	16
Area25	BL	-0.01742111	RH	1	S21C	1
SROSp	BL	0.351453934	RH	1	S21C	2
SROSm	BL	0.337199919	RH	1	S21C	3
SROSa	BL	0.302234786	RH	1	S21C	4
Fork32	BL	0.040421798	RH	1	S21C	5
CgS11	BL	-0.194580747	RH	1	S21C	6
CgS10	BL	-0.202431672	RH	1	S21C	7
CgS9	BL	0.009695159	RH	1	S21C	8
CgS8	BL	-0.184130184	RH	1	S21C	9
CgS7	BL	-0.18189471	RH	1	S21C	10
CgS6	BL	-0.070486056	RH	1	S21C	11
CgS5	BL	-0.087367835	RH	1	S21C	12
CgS4	BL	-0.225801228	RH	1	S21C	13
CgS3	BL	0.484839057	RH	1	S21C	14
CgS2	BL	0.460548097	RH	1	S21C	15
CgS1	BL	0.449004554	RH	1	S21C	16
Area25	BL	-0.208431715	RH	1	S22C	1
SROSp	BL	0.167741611	RH	1	S22C	2
SROSm	BL	0.071300149	RH	1	S22C	3
SROSa	BL	-0.019903589	RH	1	S22C	4
Fork32	BL	0.013019878	RH	1	S22C	5
CgS11	BL	0.041477378	RH	1	S22C	6
CgS10	BL	-0.021845007	RH	1	S22C	7
CgS9	BL	-0.215530038	RH	1	S22C	8
CgS8	BL	-0.403924553	RH	1	S22C	9
CgS7	BL	-0.387869769	RH	1	S22C	10
CgS6	BL	-0.266688671	RH	1	S22C	11
CgS5	BL	0.054816766	RH	1	S22C	12
CgS4	BL	0.178750947	RH	1	S22C	13
CgS3	BL	0.278846094	RH	1	S22C	14
CgS2	BL	0.403193826	RH	1	S22C	15
CgS1	BL	0.359951821	RH	1	S22C	16
Area25	BL	0.332602611	RH	1	S23A	1
SROSp	BL	0.178499435	RH	1	S23A	2
SROSm	BL	0.071524579	RH	1	S23A	3
SROSa	BL	0.143629591	RH	1	S23A	4
Fork32	BL	-0.04083645	RH	1	S23A	5
CgS11	BL	-0.013873549	RH	1	S23A	6
CgS10	BL	0.094221059	RH	1	S23A	7
CgS9	BL	0.240655942	RH	1	S23A	8
CgS8	BL	0.10207133	RH	1	S23A	9
CgS7	BL	0.040383915	RH	1	S23A	10
CgS6	BL	-0.01824531	RH	1	S23A	11
CgS5	BL	0.125246742	RH	1	S23A	12
CgS4	BL	0.405837253	RH	1	S23A	13
CgS3	BL	0.545934821	RH	1	S23A	14
CgS2	BL	0.725462302	RH	1	S23A	15
CgS1	BL	0.716049162	RH	1	S23A	16
Area25	BL	0.413193492	RH	1	S25A	1
SROSp	BL	0.472073501	RH	1	S25A	2
SROSm	BL	0.532380036	RH	1	S25A	3
SROSa	BL	0.479312053	RH	1	S25A	4
Fork32	BL	0.42807059	RH	1	S25A	5
CgS11	BL	0.514880905	RH	1	S25A	6
CgS10	BL	0.583172258	RH	1	S25A	7
CgS9	BL	0.178545983	RH	1	S25A	8
CgS8	BL	-0.061296338	RH	1	S25A	9
CgS7	BL	-0.292680068	RH	1	S25A	10
CgS6	BL	-0.318371921	RH	1	S25A	11
CgS5	BL	-0.350311421	RH	1	S25A	12
CgS4	BL	-0.130761987	RH	1	S25A	13
CgS3	BL	-0.116977869	RH	1	S25A	14
CgS2	BL	-0.047696478	RH	1	S25A	15
CgS1	BL	0.033840274	RH	1	S25A	16
Area25	BL	-0.08630912	RH	1	S40C	1
SROSp	BL	0.138488353	RH	1	S40C	2
SROSm	BL	-0.099435075	RH	1	S40C	3
SROSa	BL	-0.070030293	RH	1	S40C	4
Fork32	BL	-0.181530014	RH	1	S40C	5
CgS11	BL	-0.227670076	RH	1	S40C	6
CgS10	BL	-0.183728999	RH	1	S40C	7
CgS9	BL	-0.250492628	RH	1	S40C	8
CgS8	BL	-0.315858551	RH	1	S40C	9
CgS7	BL	-0.313317946	RH	1	S40C	10
CgS6	BL	-0.337438309	RH	1	S40C	11
CgS5	BL	-0.28918676	RH	1	S40C	12
CgS4	BL	-0.272759547	RH	1	S40C	13
CgS3	BL	0.135499559	RH	1	S40C	14
CgS2	BL	0.29660923	RH	1	S40C	15
CgS1	BL	0.230224221	RH	1	S40C	16
Area25	BL	0.033290562	RH	1	S42C	1
SROSp	BL	0.081891208	RH	1	S42C	2
SROSm	BL	0.089875895	RH	1	S42C	3
SROSa	BL	0.08625004	RH	1	S42C	4
Fork32	BL	0.011673517	RH	1	S42C	5
CgS11	BL	-0.236229458	RH	1	S42C	6
CgS10	BL	-0.175191797	RH	1	S42C	7
CgS9	BL	-0.198532791	RH	1	S42C	8
CgS8	BL	-0.290344069	RH	1	S42C	9
CgS7	BL	-0.334726827	RH	1	S42C	10
CgS6	BL	-0.314376856	RH	1	S42C	11
CgS5	BL	-0.180442928	RH	1	S42C	12
CgS4	BL	-0.056438874	RH	1	S42C	13
CgS3	BL	0.030357973	RH	1	S42C	14
CgS2	BL	-0.041427658	RH	1	S42C	15
CgS1	BL	-0.031002525	RH	1	S42C	16
Area25	BM	0.047430685	LH	0	S09A	1
SROSp	BM	0.232820501	LH	0	S09A	2
SROSm	BM	0.226713971	LH	0	S09A	3
SROSa	BM	0.269784572	LH	0	S09A	4
Fork32	BM	0.106617577	LH	0	S09A	5
CgS11	BM	0.178740704	LH	0	S09A	6
CgS10	BM	0.176038473	LH	0	S09A	7
CgS9	BM	0.156094384	LH	0	S09A	8
CgS8	BM	-0.150398447	LH	0	S09A	9
CgS7	BM	-0.30034275	LH	0	S09A	10
CgS6	BM	-0.395983056	LH	0	S09A	11
CgS5	BM	-0.355324312	LH	0	S09A	12
CgS4	BM	-0.107470094	LH	0	S09A	13
CgS3	BM	-0.020556442	LH	0	S09A	14
CgS2	BM	0.012925907	LH	0	S09A	15
CgS1	BM	0.022894617	LH	0	S09A	16
Area25	BM	0.079347924	LH	0	S11C	1
SROSp	BM	0.091444259	LH	0	S11C	2
SROSm	BM	-0.061836747	LH	0	S11C	3
SROSa	BM	-0.032679271	LH	0	S11C	4
Fork32	BM	-0.101033965	LH	0	S11C	5
CgS11	BM	0.108820533	LH	0	S11C	6
CgS10	BM	-0.115197234	LH	0	S11C	7
CgS9	BM	0.019693791	LH	0	S11C	8
CgS8	BM	0.007499443	LH	0	S11C	9
CgS7	BM	-0.016218899	LH	0	S11C	10
CgS6	BM	-0.016407314	LH	0	S11C	11
CgS5	BM	0.150944667	LH	0	S11C	12
CgS4	BM	0.255583533	LH	0	S11C	13
CgS3	BM	0.218684262	LH	0	S11C	14
CgS2	BM	0.306073666	LH	0	S11C	15
CgS1	BM	0.319460247	LH	0	S11C	16
Area25	BM	0.256152014	LH	0	S15A	1
SROSp	BM	0.216450389	LH	0	S15A	2
SROSm	BM	0.272261701	LH	0	S15A	3
SROSa	BM	0.336657212	LH	0	S15A	4
Fork32	BM	0.121735212	LH	0	S15A	5
CgS11	BM	0.051521113	LH	0	S15A	6
CgS10	BM	0.058427758	LH	0	S15A	7
CgS9	BM	0.007877357	LH	0	S15A	8
CgS8	BM	-0.124745526	LH	0	S15A	9
CgS7	BM	-0.205274693	LH	0	S15A	10
CgS6	BM	-0.016718072	LH	0	S15A	11
CgS5	BM	0.088144663	LH	0	S15A	12
CgS4	BM	-0.084472992	LH	0	S15A	13
CgS3	BM	-0.154752292	LH	0	S15A	14
CgS2	BM	0.071431723	LH	0	S15A	15
CgS1	BM	0.165048279	LH	0	S15A	16
Area25	BM	-0.054020809	LH	0	S15C	1
SROSp	BM	0.054722734	LH	0	S15C	2
SROSm	BM	0.089627414	LH	0	S15C	3
SROSa	BM	0.136649826	LH	0	S15C	4
Fork32	BM	0.105659195	LH	0	S15C	5
CgS11	BM	0.127965875	LH	0	S15C	6
CgS10	BM	0.093566493	LH	0	S15C	7
CgS9	BM	-0.1226763	LH	0	S15C	8
CgS8	BM	-0.131730351	LH	0	S15C	9
CgS7	BM	-0.143422347	LH	0	S15C	10
CgS6	BM	-0.261448391	LH	0	S15C	11
CgS5	BM	-0.283345653	LH	0	S15C	12
CgS4	BM	-0.203415732	LH	0	S15C	13
CgS3	BM	-0.148818601	LH	0	S15C	14
CgS2	BM	-0.056052385	LH	0	S15C	15
CgS1	BM	-0.014855025	LH	0	S15C	16
Area25	BM	0.275088814	LH	0	S16A	1
SROSp	BM	0.177310625	LH	0	S16A	2
SROSm	BM	0.235903853	LH	0	S16A	3
SROSa	BM	0.140795773	LH	0	S16A	4
Fork32	BM	0.10879154	LH	0	S16A	5
CgS11	BM	0.077393192	LH	0	S16A	6
CgS10	BM	-0.086683513	LH	0	S16A	7
CgS9	BM	-0.029138429	LH	0	S16A	8
CgS8	BM	-0.250213808	LH	0	S16A	9
CgS7	BM	-0.199084073	LH	0	S16A	10
CgS6	BM	-0.158176336	LH	0	S16A	11
CgS5	BM	-0.148354695	LH	0	S16A	12
CgS4	BM	-0.105803144	LH	0	S16A	13
CgS3	BM	-0.077464594	LH	0	S16A	14
CgS2	BM	0.044183873	LH	0	S16A	15
CgS1	BM	-0.145613895	LH	0	S16A	16
Area25	BM	0.214672176	LH	0	S21C	1
SROSp	BM	0.15851156	LH	0	S21C	2
SROSm	BM	0.031981777	LH	0	S21C	3
SROSa	BM	0.324298248	LH	0	S21C	4
Fork32	BM	-0.028036124	LH	0	S21C	5
CgS11	BM	0.084005175	LH	0	S21C	6
CgS10	BM	0.258145524	LH	0	S21C	7
CgS9	BM	0.056612484	LH	0	S21C	8
CgS8	BM	-0.135048268	LH	0	S21C	9
CgS7	BM	-0.094047318	LH	0	S21C	10
CgS6	BM	0.00797102	LH	0	S21C	11
CgS5	BM	0.074898398	LH	0	S21C	12
CgS4	BM	0.060935362	LH	0	S21C	13
CgS3	BM	0.255517506	LH	0	S21C	14
CgS2	BM	0.130975722	LH	0	S21C	15
CgS1	BM	0.114311208	LH	0	S21C	16
Area25	BM	0.198192733	LH	0	S22A	1
SROSp	BM	0.38020538	LH	0	S22A	2
SROSm	BM	0.3052772	LH	0	S22A	3
SROSa	BM	0.224302293	LH	0	S22A	4
Fork32	BM	0.163828649	LH	0	S22A	5
CgS11	BM	0.210611904	LH	0	S22A	6
CgS10	BM	0.181065558	LH	0	S22A	7
CgS9	BM	0.028493002	LH	0	S22A	8
CgS8	BM	0.071076339	LH	0	S22A	9
CgS7	BM	0.011002317	LH	0	S22A	10
CgS6	BM	0.094737213	LH	0	S22A	11
CgS5	BM	0.131285095	LH	0	S22A	12
CgS4	BM	0.100720147	LH	0	S22A	13
CgS3	BM	0.154886177	LH	0	S22A	14
CgS2	BM	0.298070567	LH	0	S22A	15
CgS1	BM	0.222393753	LH	0	S22A	16
Area25	BM	0.434366759	LH	0	S39C	1
SROSp	BM	0.288784492	LH	0	S39C	2
SROSm	BM	0.399662823	LH	0	S39C	3
SROSa	BM	0.402664688	LH	0	S39C	4
Fork32	BM	0.434621904	LH	0	S39C	5
CgS11	BM	0.153548356	LH	0	S39C	6
CgS10	BM	0.153935877	LH	0	S39C	7
CgS9	BM	-0.172789932	LH	0	S39C	8
CgS8	BM	0.129379619	LH	0	S39C	9
CgS7	BM	0.14819537	LH	0	S39C	10
CgS6	BM	-0.073202655	LH	0	S39C	11
CgS5	BM	-0.17561311	LH	0	S39C	12
CgS4	BM	-0.070368804	LH	0	S39C	13
CgS3	BM	0.10692026	LH	0	S39C	14
CgS2	BM	0.078773274	LH	0	S39C	15
CgS1	BM	0.032525656	LH	0	S39C	16
Area25	BM	0.317516152	LH	0	S42C	1
SROSp	BM	0.259449371	LH	0	S42C	2
SROSm	BM	0.080206973	LH	0	S42C	3
SROSa	BM	0.10165778	LH	0	S42C	4
Fork32	BM	-0.052696889	LH	0	S42C	5
CgS11	BM	-0.149874951	LH	0	S42C	6
CgS10	BM	-0.12447614	LH	0	S42C	7
CgS9	BM	-0.255216645	LH	0	S42C	8
CgS8	BM	-0.29207967	LH	0	S42C	9
CgS7	BM	-0.262950887	LH	0	S42C	10
CgS6	BM	-0.134004112	LH	0	S42C	11
CgS5	BM	-0.267840974	LH	0	S42C	12
CgS4	BM	-0.151040135	LH	0	S42C	13
CgS3	BM	-0.101779606	LH	0	S42C	14
CgS2	BM	-0.043067622	LH	0	S42C	15
CgS1	BM	-0.030954418	LH	0	S42C	16
Area25	BM	0.125261933	LH	0	S43A	1
SROSp	BM	-0.067182034	LH	0	S43A	2
SROSm	BM	-0.046510047	LH	0	S43A	3
SROSa	BM	-0.077764569	LH	0	S43A	4
Fork32	BM	-0.162921187	LH	0	S43A	5
CgS11	BM	-0.17636574	LH	0	S43A	6
CgS10	BM	-0.234801722	LH	0	S43A	7
CgS9	BM	-0.267256918	LH	0	S43A	8
CgS8	BM	-0.305190465	LH	0	S43A	9
CgS7	BM	-0.36970469	LH	0	S43A	10
CgS6	BM	-0.359711981	LH	0	S43A	11
CgS5	BM	-0.219483191	LH	0	S43A	12
CgS4	BM	0.004483995	LH	0	S43A	13
CgS3	BM	0.036287685	LH	0	S43A	14
CgS2	BM	0.040851197	LH	0	S43A	15
CgS1	BM	0.07316733	LH	0	S43A	16
Area25	BM	0.171660293	RH	0	S08C	1
SROSp	BM	0.067206285	RH	0	S08C	2
SROSm	BM	0.222469393	RH	0	S08C	3
SROSa	BM	0.046830576	RH	0	S08C	4
Fork32	BM	0.101963251	RH	0	S08C	5
CgS11	BM	0.079932584	RH	0	S08C	6
CgS10	BM	-0.01478252	RH	0	S08C	7
CgS9	BM	-0.048437808	RH	0	S08C	8
CgS8	BM	0.080951919	RH	0	S08C	9
CgS7	BM	0.163039383	RH	0	S08C	10
CgS6	BM	0.076001392	RH	0	S08C	11
CgS5	BM	0.503581888	RH	0	S08C	12
CgS4	BM	0.448725007	RH	0	S08C	13
CgS3	BM	0.23888462	RH	0	S08C	14
CgS2	BM	0.083396091	RH	0	S08C	15
CgS1	BM	0.380304609	RH	0	S08C	16
Area25	BM	0.22633544	RH	0	S09A	1
SROSp	BM	0.149147661	RH	0	S09A	2
SROSm	BM	0.172333826	RH	0	S09A	3
SROSa	BM	0.284327104	RH	0	S09A	4
Fork32	BM	0.112315375	RH	0	S09A	5
CgS11	BM	0.247898114	RH	0	S09A	6
CgS10	BM	0.172217793	RH	0	S09A	7
CgS9	BM	0.08769003	RH	0	S09A	8
CgS8	BM	-0.028181511	RH	0	S09A	9
CgS7	BM	0.055294946	RH	0	S09A	10
CgS6	BM	-0.003225129	RH	0	S09A	11
CgS5	BM	-0.044348554	RH	0	S09A	12
CgS4	BM	-0.135490703	RH	0	S09A	13
CgS3	BM	-0.050873883	RH	0	S09A	14
CgS2	BM	0.013648645	RH	0	S09A	15
CgS1	BM	0.082652208	RH	0	S09A	16
Area25	BM	0.005592237	RH	0	S11C	1
SROSp	BM	-0.007090497	RH	0	S11C	2
SROSm	BM	-0.297733513	RH	0	S11C	3
SROSa	BM	-0.273849012	RH	0	S11C	4
Fork32	BM	-0.168519539	RH	0	S11C	5
CgS11	BM	-0.212302281	RH	0	S11C	6
CgS10	BM	-0.381216412	RH	0	S11C	7
CgS9	BM	-0.367190638	RH	0	S11C	8
CgS8	BM	-0.259400806	RH	0	S11C	9
CgS7	BM	-0.170673052	RH	0	S11C	10
CgS6	BM	-0.062599363	RH	0	S11C	11
CgS5	BM	0.165000106	RH	0	S11C	12
CgS4	BM	0.267091889	RH	0	S11C	13
CgS3	BM	0.268960131	RH	0	S11C	14
CgS2	BM	0.31876074	RH	0	S11C	15
CgS1	BM	0.193134233	RH	0	S11C	16
Area25	BM	0.314027052	RH	0	S13A	1
SROSp	BM	0.391437464	RH	0	S13A	2
SROSm	BM	0.352956348	RH	0	S13A	3
SROSa	BM	0.316082058	RH	0	S13A	4
Fork32	BM	0.031434041	RH	0	S13A	5
CgS11	BM	0.392400616	RH	0	S13A	6
CgS10	BM	0.310398701	RH	0	S13A	7
CgS9	BM	-0.096388899	RH	0	S13A	8
CgS8	BM	-0.142664444	RH	0	S13A	9
CgS7	BM	0.008451552	RH	0	S13A	10
CgS6	BM	-0.266991491	RH	0	S13A	11
CgS5	BM	-0.159511229	RH	0	S13A	12
CgS4	BM	-0.053504597	RH	0	S13A	13
CgS3	BM	0.063280849	RH	0	S13A	14
CgS2	BM	0.169668418	RH	0	S13A	15
CgS1	BM	0.160982193	RH	0	S13A	16
Area25	BM	0.236172912	RH	0	S15A	1
SROSp	BM	0.398047751	RH	0	S15A	2
SROSm	BM	0.355667015	RH	0	S15A	3
SROSa	BM	0.033063325	RH	0	S15A	4
Fork32	BM	-0.042926058	RH	0	S15A	5
CgS11	BM	0.284445939	RH	0	S15A	6
CgS10	BM	-0.221421122	RH	0	S15A	7
CgS9	BM	-0.351920369	RH	0	S15A	8
CgS8	BM	-0.443385641	RH	0	S15A	9
CgS7	BM	-0.276321102	RH	0	S15A	10
CgS6	BM	-0.151510945	RH	0	S15A	11
CgS5	BM	-0.1536554	RH	0	S15A	12
CgS4	BM	-0.035939273	RH	0	S15A	13
CgS3	BM	0.13138319	RH	0	S15A	14
CgS2	BM	0.310342218	RH	0	S15A	15
CgS1	BM	0.300421164	RH	0	S15A	16
Area25	BM	0.106555867	RH	0	S15C	1
SROSp	BM	0.336546856	RH	0	S15C	2
SROSm	BM	0.118836038	RH	0	S15C	3
SROSa	BM	0.008504704	RH	0	S15C	4
Fork32	BM	-0.021388748	RH	0	S15C	5
CgS11	BM	-0.271402135	RH	0	S15C	6
CgS10	BM	-0.270610314	RH	0	S15C	7
CgS9	BM	-0.121162068	RH	0	S15C	8
CgS8	BM	-0.106865103	RH	0	S15C	9
CgS7	BM	-0.189306951	RH	0	S15C	10
CgS6	BM	-0.240926064	RH	0	S15C	11
CgS5	BM	-0.171226404	RH	0	S15C	12
CgS4	BM	-0.057272534	RH	0	S15C	13
CgS3	BM	0.193291059	RH	0	S15C	14
CgS2	BM	0.194359241	RH	0	S15C	15
CgS1	BM	0.217876553	RH	0	S15C	16
Area25	BM	-0.033853271	RH	0	S16A	1
SROSp	BM	0.086164505	RH	0	S16A	2
SROSm	BM	0.096336708	RH	0	S16A	3
SROSa	BM	0.230576656	RH	0	S16A	4
Fork32	BM	-0.032315528	RH	0	S16A	5
CgS11	BM	0.045633049	RH	0	S16A	6
CgS10	BM	-0.117304028	RH	0	S16A	7
CgS9	BM	-0.167607045	RH	0	S16A	8
CgS8	BM	-0.195295116	RH	0	S16A	9
CgS7	BM	-0.210532821	RH	0	S16A	10
CgS6	BM	-0.125151623	RH	0	S16A	11
CgS5	BM	-0.141027834	RH	0	S16A	12
CgS4	BM	0.034222599	RH	0	S16A	13
CgS3	BM	0.025565142	RH	0	S16A	14
CgS2	BM	-0.092866617	RH	0	S16A	15
CgS1	BM	-0.069168233	RH	0	S16A	16
Area25	BM	0.033847283	RH	0	S22A	1
SROSp	BM	0.376879633	RH	0	S22A	2
SROSm	BM	0.385700792	RH	0	S22A	3
SROSa	BM	0.104020426	RH	0	S22A	4
Fork32	BM	0.076911185	RH	0	S22A	5
CgS11	BM	0.188542565	RH	0	S22A	6
CgS10	BM	-0.228230853	RH	0	S22A	7
CgS9	BM	-0.240164136	RH	0	S22A	8
CgS8	BM	-0.196914726	RH	0	S22A	9
CgS7	BM	-0.39098507	RH	0	S22A	10
CgS6	BM	-0.309476005	RH	0	S22A	11
CgS5	BM	-0.044284701	RH	0	S22A	12
CgS4	BM	0.069460137	RH	0	S22A	13
CgS3	BM	0.178384075	RH	0	S22A	14
CgS2	BM	0.320912775	RH	0	S22A	15
CgS1	BM	0.19146451	RH	0	S22A	16
Area25	BM	0.112191696	RH	0	S39C	1
SROSp	BM	0.066431674	RH	0	S39C	2
SROSm	BM	0.053681157	RH	0	S39C	3
SROSa	BM	-0.011350978	RH	0	S39C	4
Fork32	BM	-0.062541069	RH	0	S39C	5
CgS11	BM	-0.008288689	RH	0	S39C	6
CgS10	BM	-0.128840651	RH	0	S39C	7
CgS9	BM	-0.157987453	RH	0	S39C	8
CgS8	BM	-0.230333552	RH	0	S39C	9
CgS7	BM	-0.266038508	RH	0	S39C	10
CgS6	BM	-0.250079248	RH	0	S39C	11
CgS5	BM	-0.147289038	RH	0	S39C	12
CgS4	BM	-0.138005939	RH	0	S39C	13
CgS3	BM	-0.094996199	RH	0	S39C	14
CgS2	BM	0.158311137	RH	0	S39C	15
CgS1	BM	0.288974064	RH	0	S39C	16
Area25	BM	0.000177249	RH	0	S43A	1
SROSp	BM	0.108870054	RH	0	S43A	2
SROSm	BM	0.001587959	RH	0	S43A	3
SROSa	BM	-0.074080603	RH	0	S43A	4
Fork32	BM	-0.168216952	RH	0	S43A	5
CgS11	BM	-0.059582315	RH	0	S43A	6
CgS10	BM	-0.063882761	RH	0	S43A	7
CgS9	BM	-0.025473901	RH	0	S43A	8
CgS8	BM	0.012239674	RH	0	S43A	9
CgS7	BM	-0.05859197	RH	0	S43A	10
CgS6	BM	0.032857877	RH	0	S43A	11
CgS5	BM	0.168210739	RH	0	S43A	12
CgS4	BM	0.116743837	RH	0	S43A	13
CgS3	BM	-0.040823394	RH	0	S43A	14
CgS2	BM	0.089298883	RH	0	S43A	15
CgS1	BM	-0.058140801	RH	0	S43A	16
Area25	BM	0.346183856	LH	1	S02C	1
SROSp	BM	0.3266907	LH	1	S02C	2
SROSm	BM	0.450216923	LH	1	S02C	3
SROSa	BM	0.280767795	LH	1	S02C	4
Fork32	BM	0.172092308	LH	1	S02C	5
CgS11	BM	0.163855295	LH	1	S02C	6
CgS10	BM	0.092838748	LH	1	S02C	7
CgS9	BM	0.199173632	LH	1	S02C	8
CgS8	BM	0.184964033	LH	1	S02C	9
CgS7	BM	0.095118531	LH	1	S02C	10
CgS6	BM	0.149823666	LH	1	S02C	11
CgS5	BM	0.020271115	LH	1	S02C	12
CgS4	BM	0.024028721	LH	1	S02C	13
CgS3	BM	-0.081652099	LH	1	S02C	14
CgS2	BM	-0.059260289	LH	1	S02C	15
CgS1	BM	0.049684585	LH	1	S02C	16
Area25	BM	0.245204533	LH	1	S06C	1
SROSp	BM	0.172440161	LH	1	S06C	2
SROSm	BM	0.088252344	LH	1	S06C	3
SROSa	BM	0.168554911	LH	1	S06C	4
Fork32	BM	0.195569422	LH	1	S06C	5
CgS11	BM	0.18304153	LH	1	S06C	6
CgS10	BM	0.197735354	LH	1	S06C	7
CgS9	BM	0.180946027	LH	1	S06C	8
CgS8	BM	0.17843367	LH	1	S06C	9
CgS7	BM	-0.011257849	LH	1	S06C	10
CgS6	BM	-0.117007081	LH	1	S06C	11
CgS5	BM	-0.147270172	LH	1	S06C	12
CgS4	BM	-0.163022507	LH	1	S06C	13
CgS3	BM	-0.200079789	LH	1	S06C	14
CgS2	BM	-0.172352378	LH	1	S06C	15
CgS1	BM	-0.120023322	LH	1	S06C	16
Area25	BM	0.137546495	LH	1	S08C	1
SROSp	BM	-0.022553108	LH	1	S08C	2
SROSm	BM	-0.130418445	LH	1	S08C	3
SROSa	BM	-0.341638591	LH	1	S08C	4
Fork32	BM	-0.000146671	LH	1	S08C	5
CgS11	BM	NA	LH	1	S08C	6
CgS10	BM	-0.084861572	LH	1	S08C	7
CgS9	BM	-0.284582308	LH	1	S08C	8
CgS8	BM	-0.296632387	LH	1	S08C	9
CgS7	BM	-0.141551001	LH	1	S08C	10
CgS6	BM	-0.09601492	LH	1	S08C	11
CgS5	BM	0.004489638	LH	1	S08C	12
CgS4	BM	0.101032005	LH	1	S08C	13
CgS3	BM	0.222118737	LH	1	S08C	14
CgS2	BM	0.178642944	LH	1	S08C	15
CgS1	BM	0.209199216	LH	1	S08C	16
Area25	BM	0.173920417	LH	1	S11A	1
SROSp	BM	0.145820276	LH	1	S11A	2
SROSm	BM	0.352017715	LH	1	S11A	3
SROSa	BM	0.447550319	LH	1	S11A	4
Fork32	BM	0.29339045	LH	1	S11A	5
CgS11	BM	0.105019502	LH	1	S11A	6
CgS10	BM	0.021818675	LH	1	S11A	7
CgS9	BM	-0.014798166	LH	1	S11A	8
CgS8	BM	-0.041164654	LH	1	S11A	9
CgS7	BM	0.050205595	LH	1	S11A	10
CgS6	BM	0.199063087	LH	1	S11A	11
CgS5	BM	-0.001669196	LH	1	S11A	12
CgS4	BM	0.034598191	LH	1	S11A	13
CgS3	BM	0.158646579	LH	1	S11A	14
CgS2	BM	0.219408193	LH	1	S11A	15
CgS1	BM	0.28773618	LH	1	S11A	16
Area25	BM	0.503523922	LH	1	S13A	1
SROSp	BM	0.433832706	LH	1	S13A	2
SROSm	BM	0.517116391	LH	1	S13A	3
SROSa	BM	0.482851936	LH	1	S13A	4
Fork32	BM	-0.084905921	LH	1	S13A	5
CgS11	BM	0.066025132	LH	1	S13A	6
CgS10	BM	0.303191562	LH	1	S13A	7
CgS9	BM	0.210571098	LH	1	S13A	8
CgS8	BM	0.032566399	LH	1	S13A	9
CgS7	BM	0.094020385	LH	1	S13A	10
CgS6	BM	-0.16715045	LH	1	S13A	11
CgS5	BM	-0.120052276	LH	1	S13A	12
CgS4	BM	-0.026079532	LH	1	S13A	13
CgS3	BM	-0.0159047	LH	1	S13A	14
CgS2	BM	0.009967662	LH	1	S13A	15
CgS1	BM	0.060744526	LH	1	S13A	16
Area25	BM	0.109743267	LH	1	S13C	1
SROSp	BM	0.296744102	LH	1	S13C	2
SROSm	BM	0.289439594	LH	1	S13C	3
SROSa	BM	0.091406127	LH	1	S13C	4
Fork32	BM	0.016345168	LH	1	S13C	5
CgS11	BM	0.046154238	LH	1	S13C	6
CgS10	BM	0.025179148	LH	1	S13C	7
CgS9	BM	-0.273263622	LH	1	S13C	8
CgS8	BM	-0.067739898	LH	1	S13C	9
CgS7	BM	0.004921174	LH	1	S13C	10
CgS6	BM	0.024658352	LH	1	S13C	11
CgS5	BM	-0.133172088	LH	1	S13C	12
CgS4	BM	-0.04874563	LH	1	S13C	13
CgS3	BM	0.114169246	LH	1	S13C	14
CgS2	BM	0.01904452	LH	1	S13C	15
CgS1	BM	0.052308212	LH	1	S13C	16
Area25	BM	0.007075423	LH	1	S22C	1
SROSp	BM	0.131901377	LH	1	S22C	2
SROSm	BM	0.089407423	LH	1	S22C	3
SROSa	BM	0.276956626	LH	1	S22C	4
Fork32	BM	0.089917691	LH	1	S22C	5
CgS11	BM	-0.008631382	LH	1	S22C	6
CgS10	BM	0.044685284	LH	1	S22C	7
CgS9	BM	0.024413932	LH	1	S22C	8
CgS8	BM	-0.087972737	LH	1	S22C	9
CgS7	BM	0.10320195	LH	1	S22C	10
CgS6	BM	0.145174347	LH	1	S22C	11
CgS5	BM	0.202209441	LH	1	S22C	12
CgS4	BM	0.216098233	LH	1	S22C	13
CgS3	BM	0.247751385	LH	1	S22C	14
CgS2	BM	0.367645334	LH	1	S22C	15
CgS1	BM	0.308348637	LH	1	S22C	16
Area25	BM	0.211086611	LH	1	S23A	1
SROSp	BM	0.344981574	LH	1	S23A	2
SROSm	BM	0.244796836	LH	1	S23A	3
SROSa	BM	0.196815612	LH	1	S23A	4
Fork32	BM	0.020988382	LH	1	S23A	5
CgS11	BM	0.151925638	LH	1	S23A	6
CgS10	BM	0.229587981	LH	1	S23A	7
CgS9	BM	0.072891082	LH	1	S23A	8
CgS8	BM	0.179774904	LH	1	S23A	9
CgS7	BM	0.276106328	LH	1	S23A	10
CgS6	BM	0.281308349	LH	1	S23A	11
CgS5	BM	0.379974389	LH	1	S23A	12
CgS4	BM	0.492800638	LH	1	S23A	13
CgS3	BM	0.600200867	LH	1	S23A	14
CgS2	BM	0.703619716	LH	1	S23A	15
CgS1	BM	0.703464978	LH	1	S23A	16
Area25	BM	0.417512362	LH	1	S25A	1
SROSp	BM	0.520819357	LH	1	S25A	2
SROSm	BM	0.476351162	LH	1	S25A	3
SROSa	BM	0.348808274	LH	1	S25A	4
Fork32	BM	0.008542905	LH	1	S25A	5
CgS11	BM	0.06715499	LH	1	S25A	6
CgS10	BM	0.051909435	LH	1	S25A	7
CgS9	BM	-0.022595819	LH	1	S25A	8
CgS8	BM	-0.113995298	LH	1	S25A	9
CgS7	BM	-0.189933704	LH	1	S25A	10
CgS6	BM	-0.32115765	LH	1	S25A	11
CgS5	BM	-0.320919566	LH	1	S25A	12
CgS4	BM	-0.204806344	LH	1	S25A	13
CgS3	BM	-0.096137039	LH	1	S25A	14
CgS2	BM	0.017670742	LH	1	S25A	15
CgS1	BM	0.195866842	LH	1	S25A	16
Area25	BM	0.150158427	LH	1	S40C	1
SROSp	BM	0.24385894	LH	1	S40C	2
SROSm	BM	0.240250883	LH	1	S40C	3
SROSa	BM	0.419316189	LH	1	S40C	4
Fork32	BM	0.05672023	LH	1	S40C	5
CgS11	BM	0.191523258	LH	1	S40C	6
CgS10	BM	0.113521413	LH	1	S40C	7
CgS9	BM	0.099805486	LH	1	S40C	8
CgS8	BM	0.014369406	LH	1	S40C	9
CgS7	BM	-0.056371594	LH	1	S40C	10
CgS6	BM	-0.063009904	LH	1	S40C	11
CgS5	BM	0.03518574	LH	1	S40C	12
CgS4	BM	0.054568722	LH	1	S40C	13
CgS3	BM	0.071835644	LH	1	S40C	14
CgS2	BM	0.176822129	LH	1	S40C	15
CgS1	BM	0.214395796	LH	1	S40C	16
Area25	BM	0.116208982	RH	1	S02C	1
SROSp	BM	0.284998923	RH	1	S02C	2
SROSm	BM	0.266183594	RH	1	S02C	3
SROSa	BM	0.067568692	RH	1	S02C	4
Fork32	BM	0.186421564	RH	1	S02C	5
CgS11	BM	-0.0157783	RH	1	S02C	6
CgS10	BM	-0.010474751	RH	1	S02C	7
CgS9	BM	0.209319965	RH	1	S02C	8
CgS8	BM	-0.085052171	RH	1	S02C	9
CgS7	BM	-0.313616804	RH	1	S02C	10
CgS6	BM	-0.260519004	RH	1	S02C	11
CgS5	BM	-0.113133279	RH	1	S02C	12
CgS4	BM	-0.080519958	RH	1	S02C	13
CgS3	BM	-0.104449535	RH	1	S02C	14
CgS2	BM	-0.094505777	RH	1	S02C	15
CgS1	BM	-0.111518385	RH	1	S02C	16
Area25	BM	-0.031479175	RH	1	S06C	1
SROSp	BM	0.100026164	RH	1	S06C	2
SROSm	BM	0.080064346	RH	1	S06C	3
SROSa	BM	0.066790775	RH	1	S06C	4
Fork32	BM	0.099287567	RH	1	S06C	5
CgS11	BM	0.042764949	RH	1	S06C	6
CgS10	BM	0.043204261	RH	1	S06C	7
CgS9	BM	-0.046974943	RH	1	S06C	8
CgS8	BM	-0.05649064	RH	1	S06C	9
CgS7	BM	-0.053227955	RH	1	S06C	10
CgS6	BM	-0.178520646	RH	1	S06C	11
CgS5	BM	-0.213654025	RH	1	S06C	12
CgS4	BM	-0.049221771	RH	1	S06C	13
CgS3	BM	0.091102859	RH	1	S06C	14
CgS2	BM	0.080067292	RH	1	S06C	15
CgS1	BM	0.077854744	RH	1	S06C	16
Area25	BM	0.241260333	RH	1	S11A	1
SROSp	BM	0.041701914	RH	1	S11A	2
SROSm	BM	0.202267626	RH	1	S11A	3
SROSa	BM	0.004918126	RH	1	S11A	4
Fork32	BM	0.019514449	RH	1	S11A	5
CgS11	BM	-0.022188203	RH	1	S11A	6
CgS10	BM	-0.031014235	RH	1	S11A	7
CgS9	BM	-0.016931517	RH	1	S11A	8
CgS8	BM	-0.235795562	RH	1	S11A	9
CgS7	BM	-0.179227224	RH	1	S11A	10
CgS6	BM	-0.036338708	RH	1	S11A	11
CgS5	BM	-0.03173733	RH	1	S11A	12
CgS4	BM	0.112051006	RH	1	S11A	13
CgS3	BM	0.176100896	RH	1	S11A	14
CgS2	BM	0.213804393	RH	1	S11A	15
CgS1	BM	0.299885427	RH	1	S11A	16
Area25	BM	0.223427932	RH	1	S13C	1
SROSp	BM	0.24052621	RH	1	S13C	2
SROSm	BM	0.24138311	RH	1	S13C	3
SROSa	BM	0.192752223	RH	1	S13C	4
Fork32	BM	0.084832519	RH	1	S13C	5
CgS11	BM	0.204522214	RH	1	S13C	6
CgS10	BM	0.048875008	RH	1	S13C	7
CgS9	BM	-0.010078249	RH	1	S13C	8
CgS8	BM	-0.051898515	RH	1	S13C	9
CgS7	BM	-0.189483165	RH	1	S13C	10
CgS6	BM	-0.205647556	RH	1	S13C	11
CgS5	BM	-0.10041965	RH	1	S13C	12
CgS4	BM	0.001962652	RH	1	S13C	13
CgS3	BM	-0.003060059	RH	1	S13C	14
CgS2	BM	0.136821624	RH	1	S13C	15
CgS1	BM	0.201995292	RH	1	S13C	16
Area25	BM	0.047880293	RH	1	S21C	1
SROSp	BM	0.245939054	RH	1	S21C	2
SROSm	BM	0.154749458	RH	1	S21C	3
SROSa	BM	0.169475747	RH	1	S21C	4
Fork32	BM	-0.136915258	RH	1	S21C	5
CgS11	BM	-0.13573129	RH	1	S21C	6
CgS10	BM	-0.252740446	RH	1	S21C	7
CgS9	BM	0.007384002	RH	1	S21C	8
CgS8	BM	-0.102871414	RH	1	S21C	9
CgS7	BM	-0.133152307	RH	1	S21C	10
CgS6	BM	0.023001437	RH	1	S21C	11
CgS5	BM	0.024640785	RH	1	S21C	12
CgS4	BM	-0.023616202	RH	1	S21C	13
CgS3	BM	0.478529632	RH	1	S21C	14
CgS2	BM	0.421067747	RH	1	S21C	15
CgS1	BM	0.379021938	RH	1	S21C	16
Area25	BM	-0.039528977	RH	1	S22C	1
SROSp	BM	0.243944931	RH	1	S22C	2
SROSm	BM	0.158314364	RH	1	S22C	3
SROSa	BM	0.011793308	RH	1	S22C	4
Fork32	BM	-0.038896741	RH	1	S22C	5
CgS11	BM	0.148082645	RH	1	S22C	6
CgS10	BM	0.111510347	RH	1	S22C	7
CgS9	BM	-0.053965658	RH	1	S22C	8
CgS8	BM	-0.219660782	RH	1	S22C	9
CgS7	BM	-0.254407284	RH	1	S22C	10
CgS6	BM	-0.171708526	RH	1	S22C	11
CgS5	BM	-0.015907783	RH	1	S22C	12
CgS4	BM	0.093975555	RH	1	S22C	13
CgS3	BM	0.184991187	RH	1	S22C	14
CgS2	BM	0.210115561	RH	1	S22C	15
CgS1	BM	0.227691567	RH	1	S22C	16
Area25	BM	0.262118605	RH	1	S23A	1
SROSp	BM	0.189538926	RH	1	S23A	2
SROSm	BM	0.099823161	RH	1	S23A	3
SROSa	BM	0.244387225	RH	1	S23A	4
Fork32	BM	0.072627709	RH	1	S23A	5
CgS11	BM	0.138799706	RH	1	S23A	6
CgS10	BM	0.200944263	RH	1	S23A	7
CgS9	BM	0.356626322	RH	1	S23A	8
CgS8	BM	0.254106685	RH	1	S23A	9
CgS7	BM	0.191406494	RH	1	S23A	10
CgS6	BM	0.139982688	RH	1	S23A	11
CgS5	BM	0.218764307	RH	1	S23A	12
CgS4	BM	0.348000291	RH	1	S23A	13
CgS3	BM	0.43587319	RH	1	S23A	14
CgS2	BM	0.637065396	RH	1	S23A	15
CgS1	BM	0.71671049	RH	1	S23A	16
Area25	BM	0.435309319	RH	1	S25A	1
SROSp	BM	0.503313414	RH	1	S25A	2
SROSm	BM	0.694939071	RH	1	S25A	3
SROSa	BM	0.46982759	RH	1	S25A	4
Fork32	BM	0.405846343	RH	1	S25A	5
CgS11	BM	0.413343374	RH	1	S25A	6
CgS10	BM	0.468277013	RH	1	S25A	7
CgS9	BM	-0.013716311	RH	1	S25A	8
CgS8	BM	-0.292393801	RH	1	S25A	9
CgS7	BM	-0.538039005	RH	1	S25A	10
CgS6	BM	-0.535973373	RH	1	S25A	11
CgS5	BM	-0.525662245	RH	1	S25A	12
CgS4	BM	-0.233363494	RH	1	S25A	13
CgS3	BM	-0.228595493	RH	1	S25A	14
CgS2	BM	-0.131053988	RH	1	S25A	15
CgS1	BM	-0.002021775	RH	1	S25A	16
Area25	BM	-0.066432307	RH	1	S40C	1
SROSp	BM	0.13170867	RH	1	S40C	2
SROSm	BM	0.006544232	RH	1	S40C	3
SROSa	BM	-0.062016527	RH	1	S40C	4
Fork32	BM	-0.176385801	RH	1	S40C	5
CgS11	BM	-0.231107234	RH	1	S40C	6
CgS10	BM	-0.15240969	RH	1	S40C	7
CgS9	BM	-0.219890699	RH	1	S40C	8
CgS8	BM	-0.303136487	RH	1	S40C	9
CgS7	BM	-0.32421501	RH	1	S40C	10
CgS6	BM	-0.32196213	RH	1	S40C	11
CgS5	BM	-0.285299229	RH	1	S40C	12
CgS4	BM	-0.295659381	RH	1	S40C	13
CgS3	BM	0.061143707	RH	1	S40C	14
CgS2	BM	0.318736312	RH	1	S40C	15
CgS1	BM	0.204458771	RH	1	S40C	16
Area25	BM	0.081812338	RH	1	S42C	1
SROSp	BM	0.145987141	RH	1	S42C	2
SROSm	BM	0.150401123	RH	1	S42C	3
SROSa	BM	0.143880932	RH	1	S42C	4
Fork32	BM	0.126952858	RH	1	S42C	5
CgS11	BM	-0.074750964	RH	1	S42C	6
CgS10	BM	0.026826432	RH	1	S42C	7
CgS9	BM	0.017216825	RH	1	S42C	8
CgS8	BM	-0.039449439	RH	1	S42C	9
CgS7	BM	-0.086081176	RH	1	S42C	10
CgS6	BM	-0.217875668	RH	1	S42C	11
CgS5	BM	-0.053946123	RH	1	S42C	12
CgS4	BM	0.137538118	RH	1	S42C	13
CgS3	BM	0.156046545	RH	1	S42C	14
CgS2	BM	0.113900672	RH	1	S42C	15
CgS1	BM	0.115654807	RH	1	S42C	16
Area25	LA	0.015995288	LH	0	S09A	1
SROSp	LA	0.158115854	LH	0	S09A	2
SROSm	LA	0.173012638	LH	0	S09A	3
SROSa	LA	0.243981211	LH	0	S09A	4
Fork32	LA	0.121549542	LH	0	S09A	5
CgS11	LA	0.193273606	LH	0	S09A	6
CgS10	LA	0.18262824	LH	0	S09A	7
CgS9	LA	0.128784025	LH	0	S09A	8
CgS8	LA	-0.004098751	LH	0	S09A	9
CgS7	LA	-0.111709643	LH	0	S09A	10
CgS6	LA	-0.184091778	LH	0	S09A	11
CgS5	LA	-0.166075048	LH	0	S09A	12
CgS4	LA	-0.013462243	LH	0	S09A	13
CgS3	LA	0.021747666	LH	0	S09A	14
CgS2	LA	0.071869586	LH	0	S09A	15
CgS1	LA	0.08193123	LH	0	S09A	16
Area25	LA	0.208433248	LH	0	S11C	1
SROSp	LA	0.178295149	LH	0	S11C	2
SROSm	LA	0.037120913	LH	0	S11C	3
SROSa	LA	-0.114196311	LH	0	S11C	4
Fork32	LA	-0.106096604	LH	0	S11C	5
CgS11	LA	0.201969157	LH	0	S11C	6
CgS10	LA	-0.099793708	LH	0	S11C	7
CgS9	LA	-0.10326296	LH	0	S11C	8
CgS8	LA	-0.135272005	LH	0	S11C	9
CgS7	LA	-0.099508638	LH	0	S11C	10
CgS6	LA	0.025980672	LH	0	S11C	11
CgS5	LA	0.160558088	LH	0	S11C	12
CgS4	LA	0.142773583	LH	0	S11C	13
CgS3	LA	0.092575718	LH	0	S11C	14
CgS2	LA	0.305619639	LH	0	S11C	15
CgS1	LA	0.426707658	LH	0	S11C	16
Area25	LA	0.07384895	LH	0	S15A	1
SROSp	LA	0.244528115	LH	0	S15A	2
SROSm	LA	0.308184728	LH	0	S15A	3
SROSa	LA	0.200086922	LH	0	S15A	4
Fork32	LA	-0.029035832	LH	0	S15A	5
CgS11	LA	-0.174519656	LH	0	S15A	6
CgS10	LA	-0.098130138	LH	0	S15A	7
CgS9	LA	0.024396452	LH	0	S15A	8
CgS8	LA	-0.038438112	LH	0	S15A	9
CgS7	LA	0.052391937	LH	0	S15A	10
CgS6	LA	0.022815025	LH	0	S15A	11
CgS5	LA	0.03090749	LH	0	S15A	12
CgS4	LA	0.093934519	LH	0	S15A	13
CgS3	LA	0.174396225	LH	0	S15A	14
CgS2	LA	0.030442196	LH	0	S15A	15
CgS1	LA	0.047904096	LH	0	S15A	16
Area25	LA	0.114227128	LH	0	S15C	1
SROSp	LA	-0.026967898	LH	0	S15C	2
SROSm	LA	-0.021952038	LH	0	S15C	3
SROSa	LA	0.016162944	LH	0	S15C	4
Fork32	LA	-0.031835314	LH	0	S15C	5
CgS11	LA	-0.043956202	LH	0	S15C	6
CgS10	LA	-0.076517985	LH	0	S15C	7
CgS9	LA	-0.200765283	LH	0	S15C	8
CgS8	LA	-0.153956884	LH	0	S15C	9
CgS7	LA	-0.074564547	LH	0	S15C	10
CgS6	LA	-0.14959519	LH	0	S15C	11
CgS5	LA	-0.167844662	LH	0	S15C	12
CgS4	LA	-0.14297061	LH	0	S15C	13
CgS3	LA	-0.141176212	LH	0	S15C	14
CgS2	LA	-0.166623342	LH	0	S15C	15
CgS1	LA	-0.166169113	LH	0	S15C	16
Area25	LA	0.12817632	LH	0	S16A	1
SROSp	LA	0.134456652	LH	0	S16A	2
SROSm	LA	0.002162081	LH	0	S16A	3
SROSa	LA	0.052542342	LH	0	S16A	4
Fork32	LA	-0.006947386	LH	0	S16A	5
CgS11	LA	-0.04863595	LH	0	S16A	6
CgS10	LA	-0.116717499	LH	0	S16A	7
CgS9	LA	-0.200824026	LH	0	S16A	8
CgS8	LA	-0.234315956	LH	0	S16A	9
CgS7	LA	-0.201935142	LH	0	S16A	10
CgS6	LA	-0.18684998	LH	0	S16A	11
CgS5	LA	-0.028720803	LH	0	S16A	12
CgS4	LA	-0.047543303	LH	0	S16A	13
CgS3	LA	-0.081344048	LH	0	S16A	14
CgS2	LA	-0.2100352	LH	0	S16A	15
[truncated: 561 more rows]
