# Supplementary material for: Differential functional organization of amygdala-medial prefrontal cortex networks in macaque and human
Source: Commun Biol. 2024 Mar 5;7:269. doi: 10.1038/s42003-024-05918-y (PMC10914752; doi:10.1038/s42003-024-05918-y)
Supplement: Supplementary file 4 — Supplementary Data 2 [file 42003_2024_5918_MOESM4_ESM.txt]

ROIs	AMG_SEEDs	Z-SCORES	HEMISPHERE	STATE	SUBJECT	RUN	ROIline
Area25	BM	-0.082481954	LH	AWAKE	C	1	1
SROSp	BM	-0.263094599	LH	AWAKE	C	1	2
SROSm	BM	-0.257360579	LH	AWAKE	C	1	3
SROSa	BM	-0.179128654	LH	AWAKE	C	1	4
Fork32	BM	-0.150595162	LH	AWAKE	C	1	5
CgS11	BM	-0.161282468	LH	AWAKE	C	1	6
CgS10	BM	-0.189406203	LH	AWAKE	C	1	7
CgS9	BM	-0.151389585	LH	AWAKE	C	1	8
CgS8	BM	-0.00395248	LH	AWAKE	C	1	9
CgS7	BM	0.149027258	LH	AWAKE	C	1	10
CgS6	BM	0.242506755	LH	AWAKE	C	1	11
CgS5	BM	0.261094858	LH	AWAKE	C	1	12
CgS4	BM	0.172711889	LH	AWAKE	C	1	13
CgS3	BM	0.187673119	LH	AWAKE	C	1	14
CgS2	BM	0.10690165	LH	AWAKE	C	1	15
CgS1	BM	0.080916175	LH	AWAKE	C	1	16
Area25	BM	-0.168190396	LH	AWAKE	C	2	1
SROSp	BM	0.580597446	LH	AWAKE	C	2	2
SROSm	BM	0.696815954	LH	AWAKE	C	2	3
SROSa	BM	0.641665029	LH	AWAKE	C	2	4
Fork32	BM	0.678404586	LH	AWAKE	C	2	5
CgS11	BM	0.685380448	LH	AWAKE	C	2	6
CgS10	BM	0.571431471	LH	AWAKE	C	2	7
CgS9	BM	0.298401819	LH	AWAKE	C	2	8
CgS8	BM	0.09950124	LH	AWAKE	C	2	9
CgS7	BM	0.164258979	LH	AWAKE	C	2	10
CgS6	BM	0.041567464	LH	AWAKE	C	2	11
CgS5	BM	-0.192718602	LH	AWAKE	C	2	12
CgS4	BM	-0.148300258	LH	AWAKE	C	2	13
CgS3	BM	-0.086840389	LH	AWAKE	C	2	14
CgS2	BM	-0.139683128	LH	AWAKE	C	2	15
CgS1	BM	-0.101336359	LH	AWAKE	C	2	16
Area25	BM	0.048631737	LH	AWAKE	C	3	1
SROSp	BM	-0.168448796	LH	AWAKE	C	3	2
SROSm	BM	-0.094148748	LH	AWAKE	C	3	3
SROSa	BM	-0.005382951	LH	AWAKE	C	3	4
Fork32	BM	0.060284391	LH	AWAKE	C	3	5
CgS11	BM	-0.06620532	LH	AWAKE	C	3	6
CgS10	BM	-0.096219439	LH	AWAKE	C	3	7
CgS9	BM	0.037582467	LH	AWAKE	C	3	8
CgS8	BM	0.04222622	LH	AWAKE	C	3	9
CgS7	BM	-0.053377395	LH	AWAKE	C	3	10
CgS6	BM	-0.043520993	LH	AWAKE	C	3	11
CgS5	BM	0.042039475	LH	AWAKE	C	3	12
CgS4	BM	0.192546453	LH	AWAKE	C	3	13
CgS3	BM	0.143662915	LH	AWAKE	C	3	14
CgS2	BM	-0.039719027	LH	AWAKE	C	3	15
CgS1	BM	-0.102381783	LH	AWAKE	C	3	16
Area25	BM	0.076235662	LH	AWAKE	C	4	1
SROSp	BM	-0.234726178	LH	AWAKE	C	4	2
SROSm	BM	-0.228493178	LH	AWAKE	C	4	3
SROSa	BM	-0.227452149	LH	AWAKE	C	4	4
Fork32	BM	-0.191974969	LH	AWAKE	C	4	5
CgS11	BM	-0.200947162	LH	AWAKE	C	4	6
CgS10	BM	-0.18484349	LH	AWAKE	C	4	7
CgS9	BM	-0.218482212	LH	AWAKE	C	4	8
CgS8	BM	-0.223487211	LH	AWAKE	C	4	9
CgS7	BM	-0.230666746	LH	AWAKE	C	4	10
CgS6	BM	-0.22082411	LH	AWAKE	C	4	11
CgS5	BM	-0.185022593	LH	AWAKE	C	4	12
CgS4	BM	-0.145129207	LH	AWAKE	C	4	13
CgS3	BM	-0.142795454	LH	AWAKE	C	4	14
CgS2	BM	-0.093537756	LH	AWAKE	C	4	15
CgS1	BM	-0.015072963	LH	AWAKE	C	4	16
Area25	BM	0.070378368	LH	AWAKE	C	5	1
SROSp	BM	-0.12945025	LH	AWAKE	C	5	2
SROSm	BM	-0.196702232	LH	AWAKE	C	5	3
SROSa	BM	-0.287701209	LH	AWAKE	C	5	4
Fork32	BM	-0.258821327	LH	AWAKE	C	5	5
CgS11	BM	0.029949883	LH	AWAKE	C	5	6
CgS10	BM	0.310121775	LH	AWAKE	C	5	7
CgS9	BM	0.263630192	LH	AWAKE	C	5	8
CgS8	BM	0.270368481	LH	AWAKE	C	5	9
CgS7	BM	0.327418793	LH	AWAKE	C	5	10
CgS6	BM	0.364629598	LH	AWAKE	C	5	11
CgS5	BM	0.368993923	LH	AWAKE	C	5	12
CgS4	BM	0.263881308	LH	AWAKE	C	5	13
CgS3	BM	0.201283359	LH	AWAKE	C	5	14
CgS2	BM	0.116570283	LH	AWAKE	C	5	15
CgS1	BM	0.035993518	LH	AWAKE	C	5	16
Area25	BM	0.085170269	LH	AWAKE	C	6	1
SROSp	BM	0.004424874	LH	AWAKE	C	6	2
SROSm	BM	0.0125817	LH	AWAKE	C	6	3
SROSa	BM	-0.033760336	LH	AWAKE	C	6	4
Fork32	BM	-0.046722948	LH	AWAKE	C	6	5
CgS11	BM	0.008149077	LH	AWAKE	C	6	6
CgS10	BM	0.050373599	LH	AWAKE	C	6	7
CgS9	BM	0.068423296	LH	AWAKE	C	6	8
CgS8	BM	0.049766783	LH	AWAKE	C	6	9
CgS7	BM	-0.007250185	LH	AWAKE	C	6	10
CgS6	BM	0.003053649	LH	AWAKE	C	6	11
CgS5	BM	0.081652548	LH	AWAKE	C	6	12
CgS4	BM	0.193289644	LH	AWAKE	C	6	13
CgS3	BM	0.243507367	LH	AWAKE	C	6	14
CgS2	BM	0.186983067	LH	AWAKE	C	6	15
CgS1	BM	0.051183657	LH	AWAKE	C	6	16
Area25	BM	-0.062429017	LH	AWAKE	C	7	1
SROSp	BM	-0.126263832	LH	AWAKE	C	7	2
SROSm	BM	-0.104457214	LH	AWAKE	C	7	3
SROSa	BM	-0.065062516	LH	AWAKE	C	7	4
Fork32	BM	-0.005636116	LH	AWAKE	C	7	5
CgS11	BM	0.020775535	LH	AWAKE	C	7	6
CgS10	BM	0.057554347	LH	AWAKE	C	7	7
CgS9	BM	0.072890104	LH	AWAKE	C	7	8
CgS8	BM	0.106916191	LH	AWAKE	C	7	9
CgS7	BM	0.088803932	LH	AWAKE	C	7	10
CgS6	BM	0.097792906	LH	AWAKE	C	7	11
CgS5	BM	0.118923193	LH	AWAKE	C	7	12
CgS4	BM	0.113085709	LH	AWAKE	C	7	13
CgS3	BM	0.081196077	LH	AWAKE	C	7	14
CgS2	BM	0.060424492	LH	AWAKE	C	7	15
CgS1	BM	0.0794994	LH	AWAKE	C	7	16
Area25	BM	0.187497505	LH	AWAKE	C	8	1
SROSp	BM	0.126646175	LH	AWAKE	C	8	2
SROSm	BM	0.161500573	LH	AWAKE	C	8	3
SROSa	BM	0.100217652	LH	AWAKE	C	8	4
Fork32	BM	0.168113325	LH	AWAKE	C	8	5
CgS11	BM	0.232875465	LH	AWAKE	C	8	6
CgS10	BM	0.24697198	LH	AWAKE	C	8	7
CgS9	BM	0.161009511	LH	AWAKE	C	8	8
CgS8	BM	0.096327549	LH	AWAKE	C	8	9
CgS7	BM	0.012734565	LH	AWAKE	C	8	10
CgS6	BM	-0.0652858	LH	AWAKE	C	8	11
CgS5	BM	-0.118823475	LH	AWAKE	C	8	12
CgS4	BM	-0.045509663	LH	AWAKE	C	8	13
CgS3	BM	-0.056933914	LH	AWAKE	C	8	14
CgS2	BM	-0.0717195	LH	AWAKE	C	8	15
CgS1	BM	-0.022002004	LH	AWAKE	C	8	16
Area25	BM	0.363844549	LH	AWAKE	C	9	1
SROSp	BM	0.166121517	LH	AWAKE	C	9	2
SROSm	BM	0.012957115	LH	AWAKE	C	9	3
SROSa	BM	-0.12260671	LH	AWAKE	C	9	4
Fork32	BM	-0.074131196	LH	AWAKE	C	9	5
CgS11	BM	0.063382812	LH	AWAKE	C	9	6
CgS10	BM	0.229399848	LH	AWAKE	C	9	7
CgS9	BM	0.247970795	LH	AWAKE	C	9	8
CgS8	BM	0.22677298	LH	AWAKE	C	9	9
CgS7	BM	0.245336008	LH	AWAKE	C	9	10
CgS6	BM	0.282645165	LH	AWAKE	C	9	11
CgS5	BM	0.25843912	LH	AWAKE	C	9	12
CgS4	BM	0.114190272	LH	AWAKE	C	9	13
CgS3	BM	0.109088455	LH	AWAKE	C	9	14
CgS2	BM	0.101779106	LH	AWAKE	C	9	15
CgS1	BM	0.05939483	LH	AWAKE	C	9	16
Area25	BM	0.240905115	LH	AWAKE	C	10	1
SROSp	BM	-0.10768599	LH	AWAKE	C	10	2
SROSm	BM	0.039566275	LH	AWAKE	C	10	3
SROSa	BM	0.137842869	LH	AWAKE	C	10	4
Fork32	BM	0.115434803	LH	AWAKE	C	10	5
CgS11	BM	0.068562257	LH	AWAKE	C	10	6
CgS10	BM	0.03223508	LH	AWAKE	C	10	7
CgS9	BM	-0.054461102	LH	AWAKE	C	10	8
CgS8	BM	-0.154686426	LH	AWAKE	C	10	9
CgS7	BM	-0.232578803	LH	AWAKE	C	10	10
CgS6	BM	-0.220871244	LH	AWAKE	C	10	11
CgS5	BM	-0.240445837	LH	AWAKE	C	10	12
CgS4	BM	-0.260140851	LH	AWAKE	C	10	13
CgS3	BM	-0.227962485	LH	AWAKE	C	10	14
CgS2	BM	-0.176805947	LH	AWAKE	C	10	15
CgS1	BM	-0.068630731	LH	AWAKE	C	10	16
Area25	BM	-0.494478124	LH	AWAKE	C	11	1
SROSp	BM	-0.304157081	LH	AWAKE	C	11	2
SROSm	BM	-0.008717678	LH	AWAKE	C	11	3
SROSa	BM	0.088214465	LH	AWAKE	C	11	4
Fork32	BM	-0.114909439	LH	AWAKE	C	11	5
CgS11	BM	-0.193147315	LH	AWAKE	C	11	6
CgS10	BM	-0.227931849	LH	AWAKE	C	11	7
CgS9	BM	-0.116083676	LH	AWAKE	C	11	8
CgS8	BM	-0.001728506	LH	AWAKE	C	11	9
CgS7	BM	-0.039735833	LH	AWAKE	C	11	10
CgS6	BM	-0.076578518	LH	AWAKE	C	11	11
CgS5	BM	-0.087627289	LH	AWAKE	C	11	12
CgS4	BM	-0.095529939	LH	AWAKE	C	11	13
CgS3	BM	-0.101229991	LH	AWAKE	C	11	14
CgS2	BM	-0.141381775	LH	AWAKE	C	11	15
CgS1	BM	-0.20031382	LH	AWAKE	C	11	16
Area25	BM	0.052867911	LH	AWAKE	C	12	1
SROSp	BM	0.063896375	LH	AWAKE	C	12	2
SROSm	BM	0.073597844	LH	AWAKE	C	12	3
SROSa	BM	0.117321104	LH	AWAKE	C	12	4
Fork32	BM	0.127317886	LH	AWAKE	C	12	5
CgS11	BM	0.128777813	LH	AWAKE	C	12	6
CgS10	BM	0.137392833	LH	AWAKE	C	12	7
CgS9	BM	0.144858661	LH	AWAKE	C	12	8
CgS8	BM	0.054156586	LH	AWAKE	C	12	9
CgS7	BM	-0.044598922	LH	AWAKE	C	12	10
CgS6	BM	-0.107500659	LH	AWAKE	C	12	11
CgS5	BM	-0.148525501	LH	AWAKE	C	12	12
CgS4	BM	-0.153105403	LH	AWAKE	C	12	13
CgS3	BM	-0.141216053	LH	AWAKE	C	12	14
CgS2	BM	-0.177688328	LH	AWAKE	C	12	15
CgS1	BM	-0.174675647	LH	AWAKE	C	12	16
Area25	BM	0.106272293	LH	AWAKE	L	1	1
SROSp	BM	0.11492369	LH	AWAKE	L	1	2
SROSm	BM	0.212912841	LH	AWAKE	L	1	3
SROSa	BM	-0.272482799	LH	AWAKE	L	1	4
Fork32	BM	0.04458372	LH	AWAKE	L	1	5
CgS11	BM	0.303628347	LH	AWAKE	L	1	6
CgS10	BM	0.248603134	LH	AWAKE	L	1	7
CgS9	BM	0.14527468	LH	AWAKE	L	1	8
CgS8	BM	0.146722275	LH	AWAKE	L	1	9
CgS7	BM	0.233107086	LH	AWAKE	L	1	10
CgS6	BM	0.347267655	LH	AWAKE	L	1	11
CgS5	BM	0.210124939	LH	AWAKE	L	1	12
CgS4	BM	0.061202117	LH	AWAKE	L	1	13
CgS3	BM	-0.062868578	LH	AWAKE	L	1	14
CgS2	BM	-0.088837578	LH	AWAKE	L	1	15
CgS1	BM	-0.04560741	LH	AWAKE	L	1	16
Area25	BM	0.247908958	LH	AWAKE	L	2	1
SROSp	BM	0.088587281	LH	AWAKE	L	2	2
SROSm	BM	0.132430474	LH	AWAKE	L	2	3
SROSa	BM	0.107737753	LH	AWAKE	L	2	4
Fork32	BM	-0.239388469	LH	AWAKE	L	2	5
CgS11	BM	-0.050928926	LH	AWAKE	L	2	6
CgS10	BM	-0.055344513	LH	AWAKE	L	2	7
CgS9	BM	-0.141513987	LH	AWAKE	L	2	8
CgS8	BM	-0.171084399	LH	AWAKE	L	2	9
CgS7	BM	-0.196318352	LH	AWAKE	L	2	10
CgS6	BM	-0.158155006	LH	AWAKE	L	2	11
CgS5	BM	0.135065314	LH	AWAKE	L	2	12
CgS4	BM	0.202559028	LH	AWAKE	L	2	13
CgS3	BM	0.206073108	LH	AWAKE	L	2	14
CgS2	BM	0.221009519	LH	AWAKE	L	2	15
CgS1	BM	0.040341887	LH	AWAKE	L	2	16
Area25	BM	-0.07154107	LH	AWAKE	L	3	1
SROSp	BM	0.529546145	LH	AWAKE	L	3	2
SROSm	BM	0.473937639	LH	AWAKE	L	3	3
SROSa	BM	-0.120165961	LH	AWAKE	L	3	4
Fork32	BM	0.174135588	LH	AWAKE	L	3	5
CgS11	BM	0.275968232	LH	AWAKE	L	3	6
CgS10	BM	0.286147022	LH	AWAKE	L	3	7
CgS9	BM	0.385827405	LH	AWAKE	L	3	8
CgS8	BM	0.227882014	LH	AWAKE	L	3	9
CgS7	BM	-0.033029537	LH	AWAKE	L	3	10
CgS6	BM	0.07617502	LH	AWAKE	L	3	11
CgS5	BM	0.165019997	LH	AWAKE	L	3	12
CgS4	BM	0.205776294	LH	AWAKE	L	3	13
CgS3	BM	0.098206046	LH	AWAKE	L	3	14
CgS2	BM	-0.042276256	LH	AWAKE	L	3	15
CgS1	BM	-0.148709528	LH	AWAKE	L	3	16
Area25	BM	-0.026364641	LH	AWAKE	L	4	1
SROSp	BM	0.178464615	LH	AWAKE	L	4	2
SROSm	BM	0.090058772	LH	AWAKE	L	4	3
SROSa	BM	-0.084735556	LH	AWAKE	L	4	4
Fork32	BM	0.005877617	LH	AWAKE	L	4	5
CgS11	BM	0.051293263	LH	AWAKE	L	4	6
CgS10	BM	-0.030609685	LH	AWAKE	L	4	7
CgS9	BM	-0.042481703	LH	AWAKE	L	4	8
CgS8	BM	0.069481044	LH	AWAKE	L	4	9
CgS7	BM	0.0279401	LH	AWAKE	L	4	10
CgS6	BM	-0.085558943	LH	AWAKE	L	4	11
CgS5	BM	0.0065669	LH	AWAKE	L	4	12
CgS4	BM	-0.0224035	LH	AWAKE	L	4	13
CgS3	BM	-0.024165053	LH	AWAKE	L	4	14
CgS2	BM	-0.018733671	LH	AWAKE	L	4	15
CgS1	BM	-0.032301194	LH	AWAKE	L	4	16
Area25	BM	0.114603384	LH	AWAKE	L	5	1
SROSp	BM	0.381587542	LH	AWAKE	L	5	2
SROSm	BM	0.226470382	LH	AWAKE	L	5	3
SROSa	BM	0.055662291	LH	AWAKE	L	5	4
Fork32	BM	0.344527268	LH	AWAKE	L	5	5
CgS11	BM	0.22797706	LH	AWAKE	L	5	6
CgS10	BM	0.072782211	LH	AWAKE	L	5	7
CgS9	BM	0.007580211	LH	AWAKE	L	5	8
CgS8	BM	0.071809954	LH	AWAKE	L	5	9
CgS7	BM	0.015873371	LH	AWAKE	L	5	10
CgS6	BM	0.010084557	LH	AWAKE	L	5	11
CgS5	BM	0.123465845	LH	AWAKE	L	5	12
CgS4	BM	0.178577152	LH	AWAKE	L	5	13
CgS3	BM	0.125441753	LH	AWAKE	L	5	14
CgS2	BM	0.041249363	LH	AWAKE	L	5	15
CgS1	BM	0.13351941	LH	AWAKE	L	5	16
Area25	BM	0.036629911	LH	AWAKE	L	6	1
SROSp	BM	0.155423662	LH	AWAKE	L	6	2
SROSm	BM	-0.043559696	LH	AWAKE	L	6	3
SROSa	BM	-0.013842567	LH	AWAKE	L	6	4
Fork32	BM	0.09970454	LH	AWAKE	L	6	5
CgS11	BM	0.167359458	LH	AWAKE	L	6	6
CgS10	BM	0.202526244	LH	AWAKE	L	6	7
CgS9	BM	0.201581355	LH	AWAKE	L	6	8
CgS8	BM	0.054948445	LH	AWAKE	L	6	9
CgS7	BM	-0.062701487	LH	AWAKE	L	6	10
CgS6	BM	-0.108171017	LH	AWAKE	L	6	11
CgS5	BM	0.02725154	LH	AWAKE	L	6	12
CgS4	BM	0.096835509	LH	AWAKE	L	6	13
CgS3	BM	0.070405863	LH	AWAKE	L	6	14
CgS2	BM	0.010405356	LH	AWAKE	L	6	15
CgS1	BM	0.006793368	LH	AWAKE	L	6	16
Area25	BM	-0.02900843	LH	AWAKE	L	7	1
SROSp	BM	0.201635872	LH	AWAKE	L	7	2
SROSm	BM	-0.013826885	LH	AWAKE	L	7	3
SROSa	BM	0.165694368	LH	AWAKE	L	7	4
Fork32	BM	0.061147778	LH	AWAKE	L	7	5
CgS11	BM	0.039582442	LH	AWAKE	L	7	6
CgS10	BM	0.013035965	LH	AWAKE	L	7	7
CgS9	BM	-0.054813788	LH	AWAKE	L	7	8
CgS8	BM	-0.205905323	LH	AWAKE	L	7	9
CgS7	BM	-0.225935548	LH	AWAKE	L	7	10
CgS6	BM	-0.093421932	LH	AWAKE	L	7	11
CgS5	BM	0.14443191	LH	AWAKE	L	7	12
CgS4	BM	0.157500305	LH	AWAKE	L	7	13
CgS3	BM	0.16177532	LH	AWAKE	L	7	14
CgS2	BM	0.119297342	LH	AWAKE	L	7	15
CgS1	BM	0.122453185	LH	AWAKE	L	7	16
Area25	BM	0.340179139	LH	AWAKE	L	8	1
SROSp	BM	0.305717988	LH	AWAKE	L	8	2
SROSm	BM	-0.209665435	LH	AWAKE	L	8	3
SROSa	BM	-0.273722927	LH	AWAKE	L	8	4
Fork32	BM	-0.08768479	LH	AWAKE	L	8	5
CgS11	BM	0.114180472	LH	AWAKE	L	8	6
CgS10	BM	0.061417928	LH	AWAKE	L	8	7
CgS9	BM	0.04415784	LH	AWAKE	L	8	8
CgS8	BM	-0.045693452	LH	AWAKE	L	8	9
CgS7	BM	-0.079256203	LH	AWAKE	L	8	10
CgS6	BM	-0.114641153	LH	AWAKE	L	8	11
CgS5	BM	-0.091957418	LH	AWAKE	L	8	12
CgS4	BM	-0.099150979	LH	AWAKE	L	8	13
CgS3	BM	-0.03556653	LH	AWAKE	L	8	14
CgS2	BM	0.146353203	LH	AWAKE	L	8	15
CgS1	BM	0.138835479	LH	AWAKE	L	8	16
Area25	BM	-0.088257327	LH	AWAKE	L	9	1
SROSp	BM	0.185495618	LH	AWAKE	L	9	2
SROSm	BM	0.11156747	LH	AWAKE	L	9	3
SROSa	BM	0.000364665	LH	AWAKE	L	9	4
Fork32	BM	0.004623507	LH	AWAKE	L	9	5
CgS11	BM	-0.078378839	LH	AWAKE	L	9	6
CgS10	BM	-0.040500877	LH	AWAKE	L	9	7
CgS9	BM	0.001150164	LH	AWAKE	L	9	8
CgS8	BM	0.041127979	LH	AWAKE	L	9	9
CgS7	BM	0.054447867	LH	AWAKE	L	9	10
CgS6	BM	-0.018434593	LH	AWAKE	L	9	11
CgS5	BM	0.029724248	LH	AWAKE	L	9	12
CgS4	BM	0.053523456	LH	AWAKE	L	9	13
CgS3	BM	-0.013156519	LH	AWAKE	L	9	14
CgS2	BM	-0.059570649	LH	AWAKE	L	9	15
CgS1	BM	-0.040505122	LH	AWAKE	L	9	16
Area25	BM	0.062944491	LH	AWAKE	L	10	1
SROSp	BM	0.300847697	LH	AWAKE	L	10	2
SROSm	BM	0.106941331	LH	AWAKE	L	10	3
SROSa	BM	0.240256679	LH	AWAKE	L	10	4
Fork32	BM	0.303091124	LH	AWAKE	L	10	5
CgS11	BM	0.217822902	LH	AWAKE	L	10	6
CgS10	BM	0.019910535	LH	AWAKE	L	10	7
CgS9	BM	-0.140588399	LH	AWAKE	L	10	8
CgS8	BM	-0.101225351	LH	AWAKE	L	10	9
CgS7	BM	0.015571719	LH	AWAKE	L	10	10
CgS6	BM	0.0631647	LH	AWAKE	L	10	11
CgS5	BM	0.014209415	LH	AWAKE	L	10	12
CgS4	BM	-0.058130231	LH	AWAKE	L	10	13
CgS3	BM	-0.017257624	LH	AWAKE	L	10	14
CgS2	BM	0.055676142	LH	AWAKE	L	10	15
CgS1	BM	0.095759198	LH	AWAKE	L	10	16
Area25	BM	0.271694511	LH	AWAKE	L	11	1
SROSp	BM	0.125482797	LH	AWAKE	L	11	2
SROSm	BM	0.014630063	LH	AWAKE	L	11	3
SROSa	BM	0.107690369	LH	AWAKE	L	11	4
Fork32	BM	0.225802166	LH	AWAKE	L	11	5
CgS11	BM	0.099041335	LH	AWAKE	L	11	6
CgS10	BM	0.022256065	LH	AWAKE	L	11	7
CgS9	BM	-0.017848123	LH	AWAKE	L	11	8
CgS8	BM	-0.089118415	LH	AWAKE	L	11	9
CgS7	BM	-0.11399212	LH	AWAKE	L	11	10
CgS6	BM	0.077488597	LH	AWAKE	L	11	11
CgS5	BM	0.217703324	LH	AWAKE	L	11	12
CgS4	BM	0.299177809	LH	AWAKE	L	11	13
CgS3	BM	0.239096356	LH	AWAKE	L	11	14
CgS2	BM	0.118692287	LH	AWAKE	L	11	15
CgS1	BM	0.070655438	LH	AWAKE	L	11	16
Area25	BM	-0.313068265	LH	AWAKE	L	12	1
SROSp	BM	0.018717511	LH	AWAKE	L	12	2
SROSm	BM	0.010107069	LH	AWAKE	L	12	3
SROSa	BM	-0.08868421	LH	AWAKE	L	12	4
Fork32	BM	0.018370923	LH	AWAKE	L	12	5
CgS11	BM	0.041318507	LH	AWAKE	L	12	6
CgS10	BM	0.03641016	LH	AWAKE	L	12	7
CgS9	BM	-0.014036433	LH	AWAKE	L	12	8
CgS8	BM	0.005626951	LH	AWAKE	L	12	9
CgS7	BM	-0.065699635	LH	AWAKE	L	12	10
CgS6	BM	-0.01735023	LH	AWAKE	L	12	11
CgS5	BM	0.065868162	LH	AWAKE	L	12	12
CgS4	BM	0.051100332	LH	AWAKE	L	12	13
CgS3	BM	0.076933742	LH	AWAKE	L	12	14
CgS2	BM	0.010260441	LH	AWAKE	L	12	15
CgS1	BM	-0.038079882	LH	AWAKE	L	12	16
Area25	BM	0.127414978	LH	AWAKE	N	1	1
SROSp	BM	-0.327951698	LH	AWAKE	N	1	2
SROSm	BM	-0.297233729	LH	AWAKE	N	1	3
SROSa	BM	-0.379702383	LH	AWAKE	N	1	4
Fork32	BM	-0.417598334	LH	AWAKE	N	1	5
CgS11	BM	-0.108265948	LH	AWAKE	N	1	6
CgS10	BM	0.166832596	LH	AWAKE	N	1	7
CgS9	BM	0.172095248	LH	AWAKE	N	1	8
CgS8	BM	0.214933295	LH	AWAKE	N	1	9
CgS7	BM	0.234258776	LH	AWAKE	N	1	10
CgS6	BM	0.247254385	LH	AWAKE	N	1	11
CgS5	BM	0.202065128	LH	AWAKE	N	1	12
CgS4	BM	0.122833619	LH	AWAKE	N	1	13
CgS3	BM	0.178456272	LH	AWAKE	N	1	14
CgS2	BM	0.126779439	LH	AWAKE	N	1	15
CgS1	BM	0.070967456	LH	AWAKE	N	1	16
Area25	BM	0.33222355	LH	AWAKE	N	2	1
SROSp	BM	0.003770518	LH	AWAKE	N	2	2
SROSm	BM	0.032849244	LH	AWAKE	N	2	3
SROSa	BM	0.006435353	LH	AWAKE	N	2	4
Fork32	BM	0.22039467	LH	AWAKE	N	2	5
CgS11	BM	0.400543696	LH	AWAKE	N	2	6
CgS10	BM	0.12723619	LH	AWAKE	N	2	7
CgS9	BM	-0.057212679	LH	AWAKE	N	2	8
CgS8	BM	-0.143665116	LH	AWAKE	N	2	9
CgS7	BM	-0.09276614	LH	AWAKE	N	2	10
CgS6	BM	-0.075981949	LH	AWAKE	N	2	11
CgS5	BM	0.037731119	LH	AWAKE	N	2	12
CgS4	BM	0.140560975	LH	AWAKE	N	2	13
CgS3	BM	0.116211085	LH	AWAKE	N	2	14
CgS2	BM	0.070301218	LH	AWAKE	N	2	15
CgS1	BM	0.038573597	LH	AWAKE	N	2	16
Area25	BM	0.113045564	LH	AWAKE	N	3	1
SROSp	BM	-0.156224161	LH	AWAKE	N	3	2
SROSm	BM	0.081483178	LH	AWAKE	N	3	3
SROSa	BM	-0.17668822	LH	AWAKE	N	3	4
Fork32	BM	-0.154517744	LH	AWAKE	N	3	5
CgS11	BM	0.039940419	LH	AWAKE	N	3	6
CgS10	BM	0.136113695	LH	AWAKE	N	3	7
CgS9	BM	0.079133847	LH	AWAKE	N	3	8
CgS8	BM	0.05234958	LH	AWAKE	N	3	9
CgS7	BM	0.075975754	LH	AWAKE	N	3	10
CgS6	BM	0.113198829	LH	AWAKE	N	3	11
CgS5	BM	0.061382713	LH	AWAKE	N	3	12
CgS4	BM	0.055028784	LH	AWAKE	N	3	13
CgS3	BM	0.08252631	LH	AWAKE	N	3	14
CgS2	BM	0.062007792	LH	AWAKE	N	3	15
CgS1	BM	0.061246569	LH	AWAKE	N	3	16
Area25	BM	0.520693325	LH	AWAKE	N	4	1
SROSp	BM	0.190899683	LH	AWAKE	N	4	2
SROSm	BM	0.235459339	LH	AWAKE	N	4	3
SROSa	BM	0.304581115	LH	AWAKE	N	4	4
Fork32	BM	0.338001124	LH	AWAKE	N	4	5
CgS11	BM	0.361978607	LH	AWAKE	N	4	6
CgS10	BM	0.321022244	LH	AWAKE	N	4	7
CgS9	BM	0.112783691	LH	AWAKE	N	4	8
CgS8	BM	0.00713917	LH	AWAKE	N	4	9
CgS7	BM	-0.110174528	LH	AWAKE	N	4	10
CgS6	BM	-0.180814747	LH	AWAKE	N	4	11
CgS5	BM	-0.183634698	LH	AWAKE	N	4	12
CgS4	BM	-0.121656439	LH	AWAKE	N	4	13
CgS3	BM	-0.143894268	LH	AWAKE	N	4	14
CgS2	BM	-0.119552895	LH	AWAKE	N	4	15
CgS1	BM	-0.056844025	LH	AWAKE	N	4	16
Area25	BM	-0.02630579	LH	AWAKE	N	5	1
SROSp	BM	-0.027586085	LH	AWAKE	N	5	2
SROSm	BM	-0.080566287	LH	AWAKE	N	5	3
SROSa	BM	-0.171462168	LH	AWAKE	N	5	4
Fork32	BM	-0.011829838	LH	AWAKE	N	5	5
CgS11	BM	0.057043627	LH	AWAKE	N	5	6
CgS10	BM	0.099200664	LH	AWAKE	N	5	7
CgS9	BM	0.173525046	LH	AWAKE	N	5	8
CgS8	BM	0.202707211	LH	AWAKE	N	5	9
CgS7	BM	0.174533179	LH	AWAKE	N	5	10
CgS6	BM	-0.013571442	LH	AWAKE	N	5	11
CgS5	BM	-0.003459842	LH	AWAKE	N	5	12
CgS4	BM	0.098298195	LH	AWAKE	N	5	13
CgS3	BM	0.101669285	LH	AWAKE	N	5	14
CgS2	BM	0.103321138	LH	AWAKE	N	5	15
CgS1	BM	0.15766942	LH	AWAKE	N	5	16
Area25	BM	0.147286969	LH	AWAKE	N	6	1
SROSp	BM	0.360972549	LH	AWAKE	N	6	2
SROSm	BM	0.19988386	LH	AWAKE	N	6	3
SROSa	BM	-0.219114505	LH	AWAKE	N	6	4
Fork32	BM	-0.462317873	LH	AWAKE	N	6	5
CgS11	BM	-0.419525587	LH	AWAKE	N	6	6
CgS10	BM	-0.102201397	LH	AWAKE	N	6	7
CgS9	BM	0.218381967	LH	AWAKE	N	6	8
CgS8	BM	0.397697121	LH	AWAKE	N	6	9
CgS7	BM	0.215601758	LH	AWAKE	N	6	10
CgS6	BM	0.02170731	LH	AWAKE	N	6	11
CgS5	BM	-0.044164879	LH	AWAKE	N	6	12
CgS4	BM	-0.074644307	LH	AWAKE	N	6	13
CgS3	BM	-0.077494205	LH	AWAKE	N	6	14
CgS2	BM	-0.079523347	LH	AWAKE	N	6	15
CgS1	BM	0.064952192	LH	AWAKE	N	6	16
Area25	BM	0.074951087	LH	AWAKE	N	7	1
SROSp	BM	0.122013844	LH	AWAKE	N	7	2
SROSm	BM	-0.012165325	LH	AWAKE	N	7	3
SROSa	BM	-0.237585263	LH	AWAKE	N	7	4
Fork32	BM	-0.31314019	LH	AWAKE	N	7	5
CgS11	BM	-0.151303819	LH	AWAKE	N	7	6
CgS10	BM	0.225613651	LH	AWAKE	N	7	7
CgS9	BM	0.19652547	LH	AWAKE	N	7	8
CgS8	BM	0.106500999	LH	AWAKE	N	7	9
CgS7	BM	0.009448114	LH	AWAKE	N	7	10
CgS6	BM	-0.116870766	LH	AWAKE	N	7	11
CgS5	BM	-0.093252882	LH	AWAKE	N	7	12
CgS4	BM	-0.042556461	LH	AWAKE	N	7	13
CgS3	BM	-0.020973438	LH	AWAKE	N	7	14
CgS2	BM	0.037207171	LH	AWAKE	N	7	15
CgS1	BM	0.04083148	LH	AWAKE	N	7	16
Area25	BM	0.271384626	LH	AWAKE	N	8	1
SROSp	BM	0.304828199	LH	AWAKE	N	8	2
SROSm	BM	0.302019379	LH	AWAKE	N	8	3
SROSa	BM	0.097576215	LH	AWAKE	N	8	4
Fork32	BM	0.145959514	LH	AWAKE	N	8	5
CgS11	BM	0.172768002	LH	AWAKE	N	8	6
CgS10	BM	0.225010015	LH	AWAKE	N	8	7
CgS9	BM	0.19105989	LH	AWAKE	N	8	8
CgS8	BM	0.231448614	LH	AWAKE	N	8	9
CgS7	BM	0.089491947	LH	AWAKE	N	8	10
CgS6	BM	0.017783044	LH	AWAKE	N	8	11
CgS5	BM	-0.0193928	LH	AWAKE	N	8	12
CgS4	BM	-0.022747355	LH	AWAKE	N	8	13
CgS3	BM	-0.061155044	LH	AWAKE	N	8	14
CgS2	BM	-0.129366203	LH	AWAKE	N	8	15
CgS1	BM	-0.094807094	LH	AWAKE	N	8	16
Area25	BM	0.108043627	LH	AWAKE	N	9	1
SROSp	BM	0.379589746	LH	AWAKE	N	9	2
SROSm	BM	0.20942126	LH	AWAKE	N	9	3
SROSa	BM	-0.033442937	LH	AWAKE	N	9	4
Fork32	BM	-0.093793624	LH	AWAKE	N	9	5
CgS11	BM	0.406658825	LH	AWAKE	N	9	6
CgS10	BM	0.560094325	LH	AWAKE	N	9	7
CgS9	BM	0.436783452	LH	AWAKE	N	9	8
CgS8	BM	0.191659506	LH	AWAKE	N	9	9
CgS7	BM	-0.027803106	LH	AWAKE	N	9	10
CgS6	BM	-0.235227641	LH	AWAKE	N	9	11
CgS5	BM	-0.360173653	LH	AWAKE	N	9	12
CgS4	BM	-0.345571242	LH	AWAKE	N	9	13
CgS3	BM	-0.279472791	LH	AWAKE	N	9	14
CgS2	BM	-0.220626793	LH	AWAKE	N	9	15
CgS1	BM	-0.24659271	LH	AWAKE	N	9	16
Area25	BM	0.698262854	LH	AWAKE	N	10	1
SROSp	BM	0.681849945	LH	AWAKE	N	10	2
SROSm	BM	0.251010564	LH	AWAKE	N	10	3
SROSa	BM	-0.186770276	LH	AWAKE	N	10	4
Fork32	BM	-0.116778866	LH	AWAKE	N	10	5
CgS11	BM	0.093374774	LH	AWAKE	N	10	6
CgS10	BM	0.31527287	LH	AWAKE	N	10	7
CgS9	BM	0.315562534	LH	AWAKE	N	10	8
CgS8	BM	0.432167963	LH	AWAKE	N	10	9
CgS7	BM	0.392894897	LH	AWAKE	N	10	10
CgS6	BM	0.289315032	LH	AWAKE	N	10	11
CgS5	BM	0.253021503	LH	AWAKE	N	10	12
CgS4	BM	0.306160282	LH	AWAKE	N	10	13
CgS3	BM	0.433237674	LH	AWAKE	N	10	14
CgS2	BM	0.33652161	LH	AWAKE	N	10	15
CgS1	BM	0.24861569	LH	AWAKE	N	10	16
Area25	BM	-0.221918365	LH	AWAKE	N	11	1
SROSp	BM	-0.000837907	LH	AWAKE	N	11	2
SROSm	BM	-0.214492816	LH	AWAKE	N	11	3
SROSa	BM	0.159521259	LH	AWAKE	N	11	4
Fork32	BM	0.033608137	LH	AWAKE	N	11	5
CgS11	BM	0.065882412	LH	AWAKE	N	11	6
CgS10	BM	0.34210627	LH	AWAKE	N	11	7
CgS9	BM	0.308747245	LH	AWAKE	N	11	8
CgS8	BM	0.11689657	LH	AWAKE	N	11	9
CgS7	BM	-0.054099798	LH	AWAKE	N	11	10
CgS6	BM	-0.414958132	LH	AWAKE	N	11	11
CgS5	BM	-0.312470666	LH	AWAKE	N	11	12
CgS4	BM	-0.139443146	LH	AWAKE	N	11	13
CgS3	BM	-0.251322178	LH	AWAKE	N	11	14
CgS2	BM	-0.286336627	LH	AWAKE	N	11	15
CgS1	BM	-0.26099063	LH	AWAKE	N	11	16
Area25	BM	0.451274869	LH	AWAKE	N	12	1
SROSp	BM	0.545233285	LH	AWAKE	N	12	2
SROSm	BM	0.56626232	LH	AWAKE	N	12	3
SROSa	BM	0.361449821	LH	AWAKE	N	12	4
Fork32	BM	0.302264652	LH	AWAKE	N	12	5
CgS11	BM	0.368781591	LH	AWAKE	N	12	6
CgS10	BM	0.435671389	LH	AWAKE	N	12	7
CgS9	BM	0.504874891	LH	AWAKE	N	12	8
CgS8	BM	0.274874961	LH	AWAKE	N	12	9
CgS7	BM	-0.028911326	LH	AWAKE	N	12	10
CgS6	BM	-0.032413461	LH	AWAKE	N	12	11
CgS5	BM	0.019933233	LH	AWAKE	N	12	12
CgS4	BM	0.012527578	LH	AWAKE	N	12	13
CgS3	BM	-0.029299518	LH	AWAKE	N	12	14
CgS2	BM	-0.075139653	LH	AWAKE	N	12	15
CgS1	BM	-0.138311833	LH	AWAKE	N	12	16
Area25	BM	0.105026818	RH	AWAKE	C	1	1
SROSp	BM	0.175145157	RH	AWAKE	C	1	2
SROSm	BM	0.128320747	RH	AWAKE	C	1	3
SROSa	BM	-0.133758527	RH	AWAKE	C	1	4
Fork32	BM	-0.101804616	RH	AWAKE	C	1	5
CgS11	BM	0.017509842	RH	AWAKE	C	1	6
CgS10	BM	0.115314368	RH	AWAKE	C	1	7
CgS9	BM	0.180985632	RH	AWAKE	C	1	8
CgS8	BM	0.07268019	RH	AWAKE	C	1	9
CgS7	BM	0.021836484	RH	AWAKE	C	1	10
CgS6	BM	-0.00300593	RH	AWAKE	C	1	11
CgS5	BM	-0.019086662	RH	AWAKE	C	1	12
CgS4	BM	-0.02864021	RH	AWAKE	C	1	13
CgS3	BM	-0.047338555	RH	AWAKE	C	1	14
CgS2	BM	0.04952464	RH	AWAKE	C	1	15
CgS1	BM	0.036513771	RH	AWAKE	C	1	16
Area25	BM	0.115115032	RH	AWAKE	C	2	1
SROSp	BM	0.525286409	RH	AWAKE	C	2	2
SROSm	BM	0.541663056	RH	AWAKE	C	2	3
SROSa	BM	0.573714245	RH	AWAKE	C	2	4
Fork32	BM	0.596589397	RH	AWAKE	C	2	5
CgS11	BM	0.558511642	RH	AWAKE	C	2	6
CgS10	BM	0.477104366	RH	AWAKE	C	2	7
CgS9	BM	0.362150242	RH	AWAKE	C	2	8
CgS8	BM	-0.046766302	RH	AWAKE	C	2	9
CgS7	BM	-0.281250484	RH	AWAKE	C	2	10
CgS6	BM	-0.295326144	RH	AWAKE	C	2	11
CgS5	BM	-0.211958467	RH	AWAKE	C	2	12
CgS4	BM	-0.10254389	RH	AWAKE	C	2	13
CgS3	BM	-0.101687361	RH	AWAKE	C	2	14
CgS2	BM	-0.168143396	RH	AWAKE	C	2	15
CgS1	BM	-0.251298225	RH	AWAKE	C	2	16
Area25	BM	-0.072993693	RH	AWAKE	C	3	1
SROSp	BM	-0.024092635	RH	AWAKE	C	3	2
SROSm	BM	-0.010005293	RH	AWAKE	C	3	3
SROSa	BM	-0.097455632	RH	AWAKE	C	3	4
Fork32	BM	-0.160543331	RH	AWAKE	C	3	5
CgS11	BM	-0.236190346	RH	AWAKE	C	3	6
CgS10	BM	-0.385781221	RH	AWAKE	C	3	7
CgS9	BM	-0.218267334	RH	AWAKE	C	3	8
CgS8	BM	-0.171823726	RH	AWAKE	C	3	9
CgS7	BM	-0.131533883	RH	AWAKE	C	3	10
CgS6	BM	-0.038425351	RH	AWAKE	C	3	11
CgS5	BM	0.071366973	RH	AWAKE	C	3	12
CgS4	BM	0.067341645	RH	AWAKE	C	3	13
CgS3	BM	0.082860747	RH	AWAKE	C	3	14
CgS2	BM	0.061456638	RH	AWAKE	C	3	15
CgS1	BM	0.078431708	RH	AWAKE	C	3	16
Area25	BM	0.092099732	RH	AWAKE	C	4	1
SROSp	BM	-0.087129178	RH	AWAKE	C	4	2
SROSm	BM	-0.054498659	RH	AWAKE	C	4	3
SROSa	BM	-0.285328774	RH	AWAKE	C	4	4
Fork32	BM	-0.284040861	RH	AWAKE	C	4	5
CgS11	BM	-0.267015543	RH	AWAKE	C	4	6
CgS10	BM	-0.279694269	RH	AWAKE	C	4	7
CgS9	BM	-0.278579137	RH	AWAKE	C	4	8
CgS8	BM	-0.335350604	RH	AWAKE	C	4	9
CgS7	BM	-0.268242407	RH	AWAKE	C	4	10
CgS6	BM	-0.240034159	RH	AWAKE	C	4	11
CgS5	BM	-0.122850218	RH	AWAKE	C	4	12
CgS4	BM	-0.102748538	RH	AWAKE	C	4	13
CgS3	BM	-0.064463684	RH	AWAKE	C	4	14
CgS2	BM	-0.053992252	RH	AWAKE	C	4	15
CgS1	BM	-0.112540933	RH	AWAKE	C	4	16
Area25	BM	0.180648273	RH	AWAKE	C	5	1
SROSp	BM	0.003657273	RH	AWAKE	C	5	2
SROSm	BM	0.007650593	RH	AWAKE	C	5	3
SROSa	BM	-0.116721282	RH	AWAKE	C	5	4
Fork32	BM	-0.100678986	RH	AWAKE	C	5	5
CgS11	BM	-0.012737935	RH	AWAKE	C	5	6
CgS10	BM	0.033431629	RH	AWAKE	C	5	7
CgS9	BM	0.054359087	RH	AWAKE	C	5	8
CgS8	BM	0.034913939	RH	AWAKE	C	5	9
CgS7	BM	0.061988886	RH	AWAKE	C	5	10
CgS6	BM	0.104520682	RH	AWAKE	C	5	11
CgS5	BM	0.130911384	RH	AWAKE	C	5	12
CgS4	BM	0.059329187	RH	AWAKE	C	5	13
CgS3	BM	0.053209121	RH	AWAKE	C	5	14
CgS2	BM	0.17571926	RH	AWAKE	C	5	15
CgS1	BM	0.203201245	RH	AWAKE	C	5	16
Area25	BM	0.109548879	RH	AWAKE	C	6	1
SROSp	BM	-0.287859624	RH	AWAKE	C	6	2
SROSm	BM	-0.316345782	RH	AWAKE	C	6	3
SROSa	BM	-0.171532532	RH	AWAKE	C	6	4
Fork32	BM	-0.163772517	RH	AWAKE	C	6	5
CgS11	BM	-0.078656388	RH	AWAKE	C	6	6
CgS10	BM	0.038894165	RH	AWAKE	C	6	7
CgS9	BM	0.005990595	RH	AWAKE	C	6	8
CgS8	BM	0.033185552	RH	AWAKE	C	6	9
CgS7	BM	0.114650214	RH	AWAKE	C	6	10
CgS6	BM	0.128622431	RH	AWAKE	C	6	11
CgS5	BM	0.182373974	RH	AWAKE	C	6	12
CgS4	BM	0.18095584	RH	AWAKE	C	6	13
CgS3	BM	0.22775248	RH	AWAKE	C	6	14
CgS2	BM	0.266031786	RH	AWAKE	C	6	15
CgS1	BM	0.25691061	RH	AWAKE	C	6	16
Area25	BM	-0.204656041	RH	AWAKE	C	7	1
SROSp	BM	-0.165345677	RH	AWAKE	C	7	2
SROSm	BM	0.044211521	RH	AWAKE	C	7	3
SROSa	BM	0.036644076	RH	AWAKE	C	7	4
Fork32	BM	0.06001903	RH	AWAKE	C	7	5
CgS11	BM	0.049016376	RH	AWAKE	C	7	6
CgS10	BM	0.066654236	RH	AWAKE	C	7	7
CgS9	BM	0.130828815	RH	AWAKE	C	7	8
CgS8	BM	0.062711278	RH	AWAKE	C	7	9
CgS7	BM	0.055596546	RH	AWAKE	C	7	10
CgS6	BM	0.087618817	RH	AWAKE	C	7	11
CgS5	BM	0.147441925	RH	AWAKE	C	7	12
CgS4	BM	0.233998122	RH	AWAKE	C	7	13
CgS3	BM	0.219311256	RH	AWAKE	C	7	14
CgS2	BM	0.030604143	RH	AWAKE	C	7	15
CgS1	BM	0.155440199	RH	AWAKE	C	7	16
Area25	BM	0.122380204	RH	AWAKE	C	8	1
SROSp	BM	-0.079317373	RH	AWAKE	C	8	2
SROSm	BM	-0.018453354	RH	AWAKE	C	8	3
SROSa	BM	-0.031874681	RH	AWAKE	C	8	4
Fork32	BM	0.032991196	RH	AWAKE	C	8	5
CgS11	BM	0.136878086	RH	AWAKE	C	8	6
CgS10	BM	0.170588493	RH	AWAKE	C	8	7
CgS9	BM	0.109332314	RH	AWAKE	C	8	8
CgS8	BM	-0.072459417	RH	AWAKE	C	8	9
CgS7	BM	-0.203735766	RH	AWAKE	C	8	10
CgS6	BM	-0.213841321	RH	AWAKE	C	8	11
CgS5	BM	-0.203719008	RH	AWAKE	C	8	12
CgS4	BM	-0.157389772	RH	AWAKE	C	8	13
CgS3	BM	-0.098415704	RH	AWAKE	C	8	14
CgS2	BM	-0.062752184	RH	AWAKE	C	8	15
CgS1	BM	0.036631968	RH	AWAKE	C	8	16
Area25	BM	0.122459628	RH	AWAKE	C	9	1
SROSp	BM	0.146322546	RH	AWAKE	C	9	2
SROSm	BM	0.157331912	RH	AWAKE	C	9	3
SROSa	BM	-0.04237746	RH	AWAKE	C	9	4
Fork32	BM	-0.0106586	RH	AWAKE	C	9	5
CgS11	BM	-0.05145317	RH	AWAKE	C	9	6
CgS10	BM	0.098443781	RH	AWAKE	C	9	7
CgS9	BM	0.232333645	RH	AWAKE	C	9	8
CgS8	BM	0.213828388	RH	AWAKE	C	9	9
CgS7	BM	0.264426207	RH	AWAKE	C	9	10
CgS6	BM	0.370048454	RH	AWAKE	C	9	11
CgS5	BM	0.521226372	RH	AWAKE	C	9	12
CgS4	BM	0.511415372	RH	AWAKE	C	9	13
CgS3	BM	0.478745627	RH	AWAKE	C	9	14
CgS2	BM	0.267204882	RH	AWAKE	C	9	15
CgS1	BM	0.165532118	RH	AWAKE	C	9	16
Area25	BM	0.247802953	RH	AWAKE	C	10	1
SROSp	BM	-0.164939268	RH	AWAKE	C	10	2
SROSm	BM	-0.140911043	RH	AWAKE	C	10	3
SROSa	BM	-0.009167394	RH	AWAKE	C	10	4
Fork32	BM	-0.012935325	RH	AWAKE	C	10	5
CgS11	BM	-0.086541745	RH	AWAKE	C	10	6
CgS10	BM	-0.134830215	RH	AWAKE	C	10	7
CgS9	BM	-0.215751419	RH	AWAKE	C	10	8
CgS8	BM	-0.347919823	RH	AWAKE	C	10	9
CgS7	BM	-0.27829602	RH	AWAKE	C	10	10
CgS6	BM	-0.217277756	RH	AWAKE	C	10	11
CgS5	BM	-0.151129871	RH	AWAKE	C	10	12
CgS4	BM	-0.183059931	RH	AWAKE	C	10	13
CgS3	BM	-0.166530359	RH	AWAKE	C	10	14
CgS2	BM	-0.130274609	RH	AWAKE	C	10	15
CgS1	BM	-0.118529614	RH	AWAKE	C	10	16
Area25	BM	-0.456246778	RH	AWAKE	C	11	1
SROSp	BM	-0.377319984	RH	AWAKE	C	11	2
SROSm	BM	-0.128317941	RH	AWAKE	C	11	3
SROSa	BM	-0.022038453	RH	AWAKE	C	11	4
Fork32	BM	-0.048547849	RH	AWAKE	C	11	5
CgS11	BM	-0.248887261	RH	AWAKE	C	11	6
CgS10	BM	-0.106379665	RH	AWAKE	C	11	7
CgS9	BM	-0.141169125	RH	AWAKE	C	11	8
CgS8	BM	-0.125926242	RH	AWAKE	C	11	9
CgS7	BM	-0.100421196	RH	AWAKE	C	11	10
CgS6	BM	-0.108729778	RH	AWAKE	C	11	11
CgS5	BM	-0.134904896	RH	AWAKE	C	11	12
CgS4	BM	-0.079062993	RH	AWAKE	C	11	13
CgS3	BM	-0.067691537	RH	AWAKE	C	11	14
CgS2	BM	-0.140353569	RH	AWAKE	C	11	15
CgS1	BM	-0.123788628	RH	AWAKE	C	11	16
Area25	BM	-0.034715593	RH	AWAKE	C	12	1
SROSp	BM	-0.003625578	RH	AWAKE	C	12	2
SROSm	BM	-0.03605514	RH	AWAKE	C	12	3
SROSa	BM	-0.00031831	RH	AWAKE	C	12	4
Fork32	BM	0.029643351	RH	AWAKE	C	12	5
CgS11	BM	-0.029201765	RH	AWAKE	C	12	6
CgS10	BM	-0.058691373	RH	AWAKE	C	12	7
CgS9	BM	-0.107559475	RH	AWAKE	C	12	8
CgS8	BM	-0.139694155	RH	AWAKE	C	12	9
CgS7	BM	-0.145665832	RH	AWAKE	C	12	10
CgS6	BM	-0.158383069	RH	AWAKE	C	12	11
CgS5	BM	-0.159498046	RH	AWAKE	C	12	12
CgS4	BM	-0.091628674	RH	AWAKE	C	12	13
CgS3	BM	-0.015129348	RH	AWAKE	C	12	14
CgS2	BM	0.032357866	RH	AWAKE	C	12	15
CgS1	BM	0.040528938	RH	AWAKE	C	12	16
Area25	BM	0.243581015	RH	AWAKE	L	1	1
SROSp	BM	0.255093826	RH	AWAKE	L	1	2
SROSm	BM	0.240171159	RH	AWAKE	L	1	3
SROSa	BM	0.090192538	RH	AWAKE	L	1	4
Fork32	BM	-0.016682531	RH	AWAKE	L	1	5
CgS11	BM	0.230803083	RH	AWAKE	L	1	6
CgS10	BM	0.305427072	RH	AWAKE	L	1	7
CgS9	BM	0.28395254	RH	AWAKE	L	1	8
CgS8	BM	0.224877878	RH	AWAKE	L	1	9
CgS7	BM	0.140855936	RH	AWAKE	L	1	10
CgS6	BM	0.066736055	RH	AWAKE	L	1	11
CgS5	BM	0.008541841	RH	AWAKE	L	1	12
CgS4	BM	0.139521421	RH	AWAKE	L	1	13
CgS3	BM	0.098124005	RH	AWAKE	L	1	14
CgS2	BM	0.009635243	RH	AWAKE	L	1	15
CgS1	BM	0.084207661	RH	AWAKE	L	1	16
Area25	BM	-0.011014161	RH	AWAKE	L	2	1
SROSp	BM	-0.037495374	RH	AWAKE	L	2	2
SROSm	BM	0.106000515	RH	AWAKE	L	2	3
SROSa	BM	0.094668418	RH	AWAKE	L	2	4
Fork32	BM	-0.03247418	RH	AWAKE	L	2	5
CgS11	BM	0.027927738	RH	AWAKE	L	2	6
CgS10	BM	0.042493878	RH	AWAKE	L	2	7
CgS9	BM	0.029231378	RH	AWAKE	L	2	8
CgS8	BM	0.023028493	RH	AWAKE	L	2	9
CgS7	BM	0.014908756	RH	AWAKE	L	2	10
CgS6	BM	0.025642778	RH	AWAKE	L	2	11
CgS5	BM	0.102669881	RH	AWAKE	L	2	12
CgS4	BM	0.036688026	RH	AWAKE	L	2	13
CgS3	BM	0.022091708	RH	AWAKE	L	2	14
CgS2	BM	-0.041411342	RH	AWAKE	L	2	15
CgS1	BM	-0.125872491	RH	AWAKE	L	2	16
Area25	BM	0.125752868	RH	AWAKE	L	3	1
SROSp	BM	0.516181197	RH	AWAKE	L	3	2
SROSm	BM	0.420254714	RH	AWAKE	L	3	3
SROSa	BM	0.207035455	RH	AWAKE	L	3	4
Fork32	BM	-0.125368094	RH	AWAKE	L	3	5
CgS11	BM	0.019519292	RH	AWAKE	L	3	6
CgS10	BM	0.212827992	RH	AWAKE	L	3	7
CgS9	BM	0.277662677	RH	AWAKE	L	3	8
CgS8	BM	0.305142392	RH	AWAKE	L	3	9
CgS7	BM	0.197886198	RH	AWAKE	L	3	10
CgS6	BM	0.189321661	RH	AWAKE	L	3	11
CgS5	BM	0.174152417	RH	AWAKE	L	3	12
CgS4	BM	0.13330893	RH	AWAKE	L	3	13
CgS3	BM	0.191180554	RH	AWAKE	L	3	14
CgS2	BM	0.111136385	RH	AWAKE	L	3	15
CgS1	BM	0.035728811	RH	AWAKE	L	3	16
Area25	BM	0.166223218	RH	AWAKE	L	4	1
SROSp	BM	0.186559554	RH	AWAKE	L	4	2
SROSm	BM	0.037902771	RH	AWAKE	L	4	3
SROSa	BM	0.185909282	RH	AWAKE	L	4	4
Fork32	BM	0.008634849	RH	AWAKE	L	4	5
CgS11	BM	0.203742842	RH	AWAKE	L	4	6
CgS10	BM	0.120855854	RH	AWAKE	L	4	7
CgS9	BM	-0.037968995	RH	AWAKE	L	4	8
CgS8	BM	-0.04605055	RH	AWAKE	L	4	9
CgS7	BM	0.117713075	RH	AWAKE	L	4	10
CgS6	BM	0.188792247	RH	AWAKE	L	4	11
CgS5	BM	0.130473283	RH	AWAKE	L	4	12
CgS4	BM	0.071195697	RH	AWAKE	L	4	13
CgS3	BM	0.008732102	RH	AWAKE	L	4	14
CgS2	BM	0.04110665	RH	AWAKE	L	4	15
CgS1	BM	0.127740312	RH	AWAKE	L	4	16
Area25	BM	0.269777546	RH	AWAKE	L	5	1
SROSp	BM	0.254366215	RH	AWAKE	L	5	2
SROSm	BM	0.055248688	RH	AWAKE	L	5	3
SROSa	BM	-0.272498231	RH	AWAKE	L	5	4
Fork32	BM	0.185002032	RH	AWAKE	L	5	5
CgS11	BM	0.13710963	RH	AWAKE	L	5	6
CgS10	BM	0.168944106	RH	AWAKE	L	5	7
CgS9	BM	0.180105792	RH	AWAKE	L	5	8
CgS8	BM	0.010860107	RH	AWAKE	L	5	9
CgS7	BM	-0.209411465	RH	AWAKE	L	5	10
CgS6	BM	-0.293118076	RH	AWAKE	L	5	11
CgS5	BM	-0.055944188	RH	AWAKE	L	5	12
CgS4	BM	0.086207186	RH	AWAKE	L	5	13
CgS3	BM	0.141699751	RH	AWAKE	L	5	14
CgS2	BM	0.156696518	RH	AWAKE	L	5	15
CgS1	BM	0.202157803	RH	AWAKE	L	5	16
Area25	BM	0.291616971	RH	AWAKE	L	6	1
SROSp	BM	0.384813226	RH	AWAKE	L	6	2
SROSm	BM	-0.111069009	RH	AWAKE	L	6	3
SROSa	BM	-0.278698247	RH	AWAKE	L	6	4
Fork32	BM	0.155215508	RH	AWAKE	L	6	5
CgS11	BM	0.227255199	RH	AWAKE	L	6	6
CgS10	BM	0.231095585	RH	AWAKE	L	6	7
CgS9	BM	0.214567543	RH	AWAKE	L	6	8
CgS8	BM	0.114983459	RH	AWAKE	L	6	9
CgS7	BM	0.020713821	RH	AWAKE	L	6	10
CgS6	BM	-0.072392359	RH	AWAKE	L	6	11
CgS5	BM	-0.1446739	RH	AWAKE	L	6	12
CgS4	BM	-0.264564966	RH	AWAKE	L	6	13
CgS3	BM	-0.175779106	RH	AWAKE	L	6	14
CgS2	BM	-0.146271501	RH	AWAKE	L	6	15
CgS1	BM	-0.16626178	RH	AWAKE	L	6	16
Area25	BM	0.411548286	RH	AWAKE	L	7	1
SROSp	BM	0.442842164	RH	AWAKE	L	7	2
SROSm	BM	0.193397957	RH	AWAKE	L	7	3
SROSa	BM	-0.014605759	RH	AWAKE	L	7	4
Fork32	BM	0.085842104	RH	AWAKE	L	7	5
CgS11	BM	0.034667118	RH	AWAKE	L	7	6
CgS10	BM	-0.203735169	RH	AWAKE	L	7	7
CgS9	BM	-0.274233484	RH	AWAKE	L	7	8
CgS8	BM	-0.348264897	RH	AWAKE	L	7	9
CgS7	BM	-0.267495422	RH	AWAKE	L	7	10
CgS6	BM	-0.131982033	RH	AWAKE	L	7	11
CgS5	BM	-0.090913764	RH	AWAKE	L	7	12
CgS4	BM	0.022228909	RH	AWAKE	L	7	13
CgS3	BM	0.004275682	RH	AWAKE	L	7	14
CgS2	BM	-0.01412333	RH	AWAKE	L	7	15
CgS1	BM	0.032256531	RH	AWAKE	L	7	16
Area25	BM	0.367254009	RH	AWAKE	L	8	1
SROSp	BM	0.430041872	RH	AWAKE	L	8	2
SROSm	BM	-0.282496987	RH	AWAKE	L	8	3
SROSa	BM	-0.347055096	RH	AWAKE	L	8	4
Fork32	BM	0.082077583	RH	AWAKE	L	8	5
CgS11	BM	0.086549944	RH	AWAKE	L	8	6
CgS10	BM	0.029463192	RH	AWAKE	L	8	7
CgS9	BM	0.090327246	RH	AWAKE	L	8	8
CgS8	BM	0.074375801	RH	AWAKE	L	8	9
CgS7	BM	-0.000927946	RH	AWAKE	L	8	10
CgS6	BM	-0.048463852	RH	AWAKE	L	8	11
CgS5	BM	-0.092993768	RH	AWAKE	L	8	12
CgS4	BM	-0.084006886	RH	AWAKE	L	8	13
CgS3	BM	-0.044100696	RH	AWAKE	L	8	14
CgS2	BM	-0.095726432	RH	AWAKE	L	8	15
CgS1	BM	-0.107344601	RH	AWAKE	L	8	16
Area25	BM	0.303846908	RH	AWAKE	L	9	1
SROSp	BM	0.41369091	RH	AWAKE	L	9	2
SROSm	BM	0.402074641	RH	AWAKE	L	9	3
SROSa	BM	0.26866822	RH	AWAKE	L	9	4
Fork32	BM	-0.153870862	RH	AWAKE	L	9	5
CgS11	BM	-0.175037138	RH	AWAKE	L	9	6
CgS10	BM	-0.113464066	RH	AWAKE	L	9	7
CgS9	BM	-0.077690828	RH	AWAKE	L	9	8
CgS8	BM	2.01E-05	RH	AWAKE	L	9	9
CgS7	BM	0.026495211	RH	AWAKE	L	9	10
CgS6	BM	-0.079201601	RH	AWAKE	L	9	11
CgS5	BM	0.002376636	RH	AWAKE	L	9	12
CgS4	BM	0.083202903	RH	AWAKE	L	9	13
CgS3	BM	-0.002636298	RH	AWAKE	L	9	14
CgS2	BM	-0.01713072	RH	AWAKE	L	9	15
CgS1	BM	0.003237612	RH	AWAKE	L	9	16
Area25	BM	0.101163265	RH	AWAKE	L	10	1
SROSp	BM	0.445932152	RH	AWAKE	L	10	2
SROSm	BM	0.042314521	RH	AWAKE	L	10	3
SROSa	BM	0.067150971	RH	AWAKE	L	10	4
Fork32	BM	0.322018863	RH	AWAKE	L	10	5
CgS11	BM	0.266529827	RH	AWAKE	L	10	6
CgS10	BM	0.108800014	RH	AWAKE	L	10	7
CgS9	BM	-0.06027166	RH	AWAKE	L	10	8
CgS8	BM	-0.107096643	RH	AWAKE	L	10	9
CgS7	BM	-0.0419352	RH	AWAKE	L	10	10
CgS6	BM	0.021135727	RH	AWAKE	L	10	11
CgS5	BM	0.035905447	RH	AWAKE	L	10	12
CgS4	BM	0.010903686	RH	AWAKE	L	10	13
CgS3	BM	0.141100516	RH	AWAKE	L	10	14
CgS2	BM	0.24470132	RH	AWAKE	L	10	15
CgS1	BM	0.188430893	RH	AWAKE	L	10	16
Area25	BM	0.380040849	RH	AWAKE	L	11	1
SROSp	BM	0.197868162	RH	AWAKE	L	11	2
SROSm	BM	0.126336216	RH	AWAKE	L	11	3
SROSa	BM	-0.111268458	RH	AWAKE	L	11	4
Fork32	BM	0.18457654	RH	AWAKE	L	11	5
CgS11	BM	0.06461692	RH	AWAKE	L	11	6
CgS10	BM	-0.053865296	RH	AWAKE	L	11	7
CgS9	BM	-0.058574028	RH	AWAKE	L	11	8
CgS8	BM	-0.15207265	RH	AWAKE	L	11	9
CgS7	BM	-0.176795088	RH	AWAKE	L	11	10
CgS6	BM	-0.08853446	RH	AWAKE	L	11	11
CgS5	BM	-0.009781678	RH	AWAKE	L	11	12
CgS4	BM	0.008574198	RH	AWAKE	L	11	13
CgS3	BM	-0.015017592	RH	AWAKE	L	11	14
CgS2	BM	-0.165560306	RH	AWAKE	L	11	15
CgS1	BM	-0.101423629	RH	AWAKE	L	11	16
Area25	BM	0.067099752	RH	AWAKE	L	12	1
SROSp	BM	0.403213552	RH	AWAKE	L	12	2
SROSm	BM	0.197715138	RH	AWAKE	L	12	3
SROSa	BM	-0.191556869	RH	AWAKE	L	12	4
Fork32	BM	0.025992962	RH	AWAKE	L	12	5
CgS11	BM	0.005589232	RH	AWAKE	L	12	6
CgS10	BM	-0.057504262	RH	AWAKE	L	12	7
CgS9	BM	-0.089258778	RH	AWAKE	L	12	8
CgS8	BM	-0.12066569	RH	AWAKE	L	12	9
CgS7	BM	-0.074210008	RH	AWAKE	L	12	10
CgS6	BM	-0.09540547	RH	AWAKE	L	12	11
CgS5	BM	-0.041539543	RH	AWAKE	L	12	12
CgS4	BM	-0.021693127	RH	AWAKE	L	12	13
CgS3	BM	-0.014720954	RH	AWAKE	L	12	14
CgS2	BM	-0.02367768	RH	AWAKE	L	12	15
CgS1	BM	-0.110637305	RH	AWAKE	L	12	16
Area25	BM	0.062868724	RH	AWAKE	N	1	1
SROSp	BM	-0.142537001	RH	AWAKE	N	1	2
SROSm	BM	-0.214209891	RH	AWAKE	N	1	3
SROSa	BM	-0.217345317	RH	AWAKE	N	1	4
Fork32	BM	-0.121378714	RH	AWAKE	N	1	5
CgS11	BM	-0.024121501	RH	AWAKE	N	1	6
CgS10	BM	-0.009409114	RH	AWAKE	N	1	7
CgS9	BM	-0.063872298	RH	AWAKE	N	1	8
CgS8	BM	-0.113640427	RH	AWAKE	N	1	9
CgS7	BM	-0.213182447	RH	AWAKE	N	1	10
CgS6	BM	-0.211735794	RH	AWAKE	N	1	11
CgS5	BM	-0.025306334	RH	AWAKE	N	1	12
CgS4	BM	0.005058865	RH	AWAKE	N	1	13
CgS3	BM	0.038453123	RH	AWAKE	N	1	14
CgS2	BM	0.117201066	RH	AWAKE	N	1	15
CgS1	BM	0.162528252	RH	AWAKE	N	1	16
Area25	BM	0.3120009	RH	AWAKE	N	2	1
SROSp	BM	0.230042937	RH	AWAKE	N	2	2
SROSm	BM	0.119431878	RH	AWAKE	N	2	3
SROSa	BM	0.133686563	RH	AWAKE	N	2	4
Fork32	BM	0.12585811	RH	AWAKE	N	2	5
CgS11	BM	0.101666677	RH	AWAKE	N	2	6
CgS10	BM	0.150133755	RH	AWAKE	N	2	7
CgS9	BM	0.229182261	RH	AWAKE	N	2	8
CgS8	BM	0.224167662	RH	AWAKE	N	2	9
CgS7	BM	0.082378851	RH	AWAKE	N	2	10
CgS6	BM	0.019805474	RH	AWAKE	N	2	11
CgS5	BM	0.020591496	RH	AWAKE	N	2	12
CgS4	BM	-0.01401893	RH	AWAKE	N	2	13
CgS3	BM	-0.056455379	RH	AWAKE	N	2	14
CgS2	BM	-0.10787826	RH	AWAKE	N	2	15
CgS1	BM	-0.058032745	RH	AWAKE	N	2	16
Area25	BM	-0.019556902	RH	AWAKE	N	3	1
SROSp	BM	-0.18414821	RH	AWAKE	N	3	2
SROSm	BM	-0.10290323	RH	AWAKE	N	3	3
SROSa	BM	-0.126912292	RH	AWAKE	N	3	4
Fork32	BM	-0.030787669	RH	AWAKE	N	3	5
CgS11	BM	0.056529626	RH	AWAKE	N	3	6
CgS10	BM	0.036462027	RH	AWAKE	N	3	7
CgS9	BM	0.114871254	RH	AWAKE	N	3	8
CgS8	BM	0.048108469	RH	AWAKE	N	3	9
CgS7	BM	-0.177542394	RH	AWAKE	N	3	10
CgS6	BM	-0.224100759	RH	AWAKE	N	3	11
CgS5	BM	-0.121231192	RH	AWAKE	N	3	12
CgS4	BM	-0.176827134	RH	AWAKE	N	3	13
CgS3	BM	-0.229676461	RH	AWAKE	N	3	14
CgS2	BM	-0.24732689	RH	AWAKE	N	3	15
CgS1	BM	-0.082379366	RH	AWAKE	N	3	16
Area25	BM	0.477025617	RH	AWAKE	N	4	1
SROSp	BM	0.175272143	RH	AWAKE	N	4	2
SROSm	BM	-0.084884372	RH	AWAKE	N	4	3
SROSa	BM	-0.394799268	RH	AWAKE	N	4	4
Fork32	BM	-0.321559223	RH	AWAKE	N	4	5
CgS11	BM	-0.225933709	RH	AWAKE	N	4	6
CgS10	BM	-0.196939732	RH	AWAKE	N	4	7
CgS9	BM	-0.09381046	RH	AWAKE	N	4	8
CgS8	BM	0.14396396	RH	AWAKE	N	4	9
CgS7	BM	0.262533175	RH	AWAKE	N	4	10
CgS6	BM	0.126587653	RH	AWAKE	N	4	11
CgS5	BM	0.073610794	RH	AWAKE	N	4	12
CgS4	BM	0.037143203	RH	AWAKE	N	4	13
CgS3	BM	0.024010791	RH	AWAKE	N	4	14
CgS2	BM	0.025036768	RH	AWAKE	N	4	15
CgS1	BM	-0.113025984	RH	AWAKE	N	4	16
Area25	BM	-0.06084686	RH	AWAKE	N	5	1
SROSp	BM	-0.055164419	RH	AWAKE	N	5	2
SROSm	BM	-0.035814838	RH	AWAKE	N	5	3
SROSa	BM	-0.008023506	RH	AWAKE	N	5	4
Fork32	BM	0.002730789	RH	AWAKE	N	5	5
CgS11	BM	-0.003315834	RH	AWAKE	N	5	6
CgS10	BM	0.028442179	RH	AWAKE	N	5	7
CgS9	BM	0.032783517	RH	AWAKE	N	5	8
CgS8	BM	-0.006070699	RH	AWAKE	N	5	9
CgS7	BM	-0.07532171	RH	AWAKE	N	5	10
CgS6	BM	-0.109033899	RH	AWAKE	N	5	11
CgS5	BM	-0.098094171	RH	AWAKE	N	5	12
CgS4	BM	-0.05861632	RH	AWAKE	N	5	13
CgS3	BM	-0.014441429	RH	AWAKE	N	5	14
CgS2	BM	0.040922258	RH	AWAKE	N	5	15
CgS1	BM	0.011595947	RH	AWAKE	N	5	16
Area25	BM	0.139279083	RH	AWAKE	N	6	1
SROSp	BM	0.197686118	RH	AWAKE	N	6	2
SROSm	BM	-0.05309547	RH	AWAKE	N	6	3
SROSa	BM	-0.493519781	RH	AWAKE	N	6	4
Fork32	BM	-0.447069791	RH	AWAKE	N	6	5
CgS11	BM	-0.297773538	RH	AWAKE	N	6	6
CgS10	BM	0.014982562	RH	AWAKE	N	6	7
CgS9	BM	0.15896701	RH	AWAKE	N	6	8
CgS8	BM	0.230776733	RH	AWAKE	N	6	9
CgS7	BM	0.341667188	RH	AWAKE	N	6	10
CgS6	BM	0.116811768	RH	AWAKE	N	6	11
CgS5	BM	0.046372075	RH	AWAKE	N	6	12
CgS4	BM	0.084558932	RH	AWAKE	N	6	13
CgS3	BM	0.098406453	RH	AWAKE	N	6	14
CgS2	BM	0.109483563	RH	AWAKE	N	6	15
CgS1	BM	0.140787371	RH	AWAKE	N	6	16
Area25	BM	0.020647704	RH	AWAKE	N	7	1
SROSp	BM	0.038339389	RH	AWAKE	N	7	2
SROSm	BM	-0.274373996	RH	AWAKE	N	7	3
SROSa	BM	-0.380703916	RH	AWAKE	N	7	4
Fork32	BM	-0.338407403	RH	AWAKE	N	7	5
CgS11	BM	-0.168996624	RH	AWAKE	N	7	6
CgS10	BM	0.11746773	RH	AWAKE	N	7	7
CgS9	BM	0.171849819	RH	AWAKE	N	7	8
CgS8	BM	-0.08770274	RH	AWAKE	N	7	9
CgS7	BM	-0.458827276	RH	AWAKE	N	7	10
CgS6	BM	-0.496067436	RH	AWAKE	N	7	11
CgS5	BM	-0.2886051	RH	AWAKE	N	7	12
CgS4	BM	0.018749186	RH	AWAKE	N	7	13
CgS3	BM	0.105290207	RH	AWAKE	N	7	14
CgS2	BM	0.0942556	RH	AWAKE	N	7	15
CgS1	BM	-0.032766141	RH	AWAKE	N	7	16
Area25	BM	0.623016249	RH	AWAKE	N	8	1
SROSp	BM	0.300720843	RH	AWAKE	N	8	2
SROSm	BM	-0.059917574	RH	AWAKE	N	8	3
SROSa	BM	-0.442106602	RH	AWAKE	N	8	4
Fork32	BM	-0.46913577	RH	AWAKE	N	8	5
CgS11	BM	-0.291619978	RH	AWAKE	N	8	6
CgS10	BM	-0.144186088	RH	AWAKE	N	8	7
CgS9	BM	-0.143472415	RH	AWAKE	N	8	8
CgS8	BM	-0.155532932	RH	AWAKE	N	8	9
CgS7	BM	-0.009869148	RH	AWAKE	N	8	10
CgS6	BM	0.259368554	RH	AWAKE	N	8	11
CgS5	BM	0.284463244	RH	AWAKE	N	8	12
CgS4	BM	0.313639063	RH	AWAKE	N	8	13
CgS3	BM	0.304803741	RH	AWAKE	N	8	14
CgS2	BM	0.169148404	RH	AWAKE	N	8	15
CgS1	BM	0.050654973	RH	AWAKE	N	8	16
Area25	BM	0.196292129	RH	AWAKE	N	9	1
SROSp	BM	-0.02615302	RH	AWAKE	N	9	2
SROSm	BM	-0.227750204	RH	AWAKE	N	9	3
SROSa	BM	-0.077666118	RH	AWAKE	N	9	4
Fork32	BM	0.15723782	RH	AWAKE	N	9	5
CgS11	BM	0.18198405	RH	AWAKE	N	9	6
CgS10	BM	0.181668101	RH	AWAKE	N	9	7
CgS9	BM	0.20219996	RH	AWAKE	N	9	8
CgS8	BM	0.075195448	RH	AWAKE	N	9	9
CgS7	BM	-0.351463721	RH	AWAKE	N	9	10
CgS6	BM	-0.302186603	RH	AWAKE	N	9	11
CgS5	BM	-0.098249246	RH	AWAKE	N	9	12
CgS4	BM	-0.056621716	RH	AWAKE	N	9	13
CgS3	BM	0.076454513	RH	AWAKE	N	9	14
CgS2	BM	0.065412425	RH	AWAKE	N	9	15
CgS1	BM	0.055466664	RH	AWAKE	N	9	16
Area25	BM	0.682677128	RH	AWAKE	N	10	1
SROSp	BM	0.369864234	RH	AWAKE	N	10	2
SROSm	BM	-0.080227754	RH	AWAKE	N	10	3
SROSa	BM	-0.428250579	RH	AWAKE	N	10	4
Fork32	BM	-0.331224839	RH	AWAKE	N	10	5
CgS11	BM	-0.271376219	RH	AWAKE	N	10	6
CgS10	BM	-0.074040289	RH	AWAKE	N	10	7
CgS9	BM	0.020076952	RH	AWAKE	N	10	8
CgS8	BM	0.081728067	RH	AWAKE	N	10	9
CgS7	BM	0.309258292	RH	AWAKE	N	10	10
CgS6	BM	0.257280134	RH	AWAKE	N	10	11
CgS5	BM	0.179835534	RH	AWAKE	N	10	12
CgS4	BM	0.213870607	RH	AWAKE	N	10	13
CgS3	BM	0.344019333	RH	AWAKE	N	10	14
CgS2	BM	0.374686973	RH	AWAKE	N	10	15
CgS1	BM	0.28509045	RH	AWAKE	N	10	16
Area25	BM	0.184676052	RH	AWAKE	N	11	1
SROSp	BM	-0.132869071	RH	AWAKE	N	11	2
SROSm	BM	-0.449886424	RH	AWAKE	N	11	3
SROSa	BM	-0.020863355	RH	AWAKE	N	11	4
Fork32	BM	0.041015615	RH	AWAKE	N	11	5
CgS11	BM	0.166501939	RH	AWAKE	N	11	6
CgS10	BM	0.325504653	RH	AWAKE	N	11	7
CgS9	BM	0.332664622	RH	AWAKE	N	11	8
CgS8	BM	0.106046209	RH	AWAKE	N	11	9
CgS7	BM	-0.442359228	RH	AWAKE	N	11	10
CgS6	BM	-0.459690326	RH	AWAKE	N	11	11
CgS5	BM	-0.298564066	RH	AWAKE	N	11	12
CgS4	BM	-0.152773552	RH	AWAKE	N	11	13
CgS3	BM	-0.054754095	RH	AWAKE	N	11	14
CgS2	BM	-0.135881989	RH	AWAKE	N	11	15
CgS1	BM	-0.183474482	RH	AWAKE	N	11	16
Area25	BM	0.426956379	RH	AWAKE	N	12	1
SROSp	BM	0.393539258	RH	AWAKE	N	12	2
SROSm	BM	0.406649171	RH	AWAKE	N	12	3
SROSa	BM	0.063519955	RH	AWAKE	N	12	4
Fork32	BM	0.123073293	RH	AWAKE	N	12	5
CgS11	BM	0.158617969	RH	AWAKE	N	12	6
CgS10	BM	0.181915724	RH	AWAKE	N	12	7
CgS9	BM	0.26846972	RH	AWAKE	N	12	8
CgS8	BM	0.449140919	RH	AWAKE	N	12	9
CgS7	BM	0.195199324	RH	AWAKE	N	12	10
CgS6	BM	0.096305041	RH	AWAKE	N	12	11
CgS5	BM	0.088405031	RH	AWAKE	N	12	12
CgS4	BM	0.081880322	RH	AWAKE	N	12	13
CgS3	BM	0.044424712	RH	AWAKE	N	12	14
CgS2	BM	0.032702388	RH	AWAKE	N	12	15
CgS1	BM	0.011237647	RH	AWAKE	N	12	16
Area25	BL	-0.118592809	LH	AWAKE	C	1	1
SROSp	BL	-0.308174285	LH	AWAKE	C	1	2
SROSm	BL	-0.237677925	LH	AWAKE	C	1	3
SROSa	BL	-0.167307695	LH	AWAKE	C	1	4
Fork32	BL	-0.112873531	LH	AWAKE	C	1	5
CgS11	BL	-0.110516664	LH	AWAKE	C	1	6
CgS10	BL	-0.160488793	LH	AWAKE	C	1	7
CgS9	BL	-0.158396463	LH	AWAKE	C	1	8
CgS8	BL	-0.047912234	LH	AWAKE	C	1	9
CgS7	BL	0.124206886	LH	AWAKE	C	1	10
CgS6	BL	0.223646395	LH	AWAKE	C	1	11
CgS5	BL	0.240891625	LH	AWAKE	C	1	12
CgS4	BL	0.187648063	LH	AWAKE	C	1	13
CgS3	BL	0.253406186	LH	AWAKE	C	1	14
CgS2	BL	0.158215477	LH	AWAKE	C	1	15
CgS1	BL	0.155810915	LH	AWAKE	C	1	16
Area25	BL	-0.013658848	LH	AWAKE	C	2	1
SROSp	BL	0.747507838	LH	AWAKE	C	2	2
SROSm	BL	0.737639832	LH	AWAKE	C	2	3
SROSa	BL	0.622492916	LH	AWAKE	C	2	4
Fork32	BL	0.671088597	LH	AWAKE	C	2	5
CgS11	BL	0.778819492	LH	AWAKE	C	2	6
CgS10	BL	0.716407439	LH	AWAKE	C	2	7
CgS9	BL	0.434139091	LH	AWAKE	C	2	8
CgS8	BL	0.094470114	LH	AWAKE	C	2	9
CgS7	BL	0.158146642	LH	AWAKE	C	2	10
CgS6	BL	0.038168309	LH	AWAKE	C	2	11
CgS5	BL	-0.264321968	LH	AWAKE	C	2	12
CgS4	BL	-0.254489235	LH	AWAKE	C	2	13
CgS3	BL	-0.182594585	LH	AWAKE	C	2	14
CgS2	BL	-0.19482815	LH	AWAKE	C	2	15
CgS1	BL	-0.147237667	LH	AWAKE	C	2	16
Area25	BL	0.096547587	LH	AWAKE	C	3	1
SROSp	BL	-0.1547498	LH	AWAKE	C	3	2
SROSm	BL	-0.061745096	LH	AWAKE	C	3	3
SROSa	BL	-0.154256677	LH	AWAKE	C	3	4
Fork32	BL	-0.133458543	LH	AWAKE	C	3	5
CgS11	BL	-0.195474766	LH	AWAKE	C	3	6
CgS10	BL	-0.215625315	LH	AWAKE	C	3	7
CgS9	BL	-0.075501794	LH	AWAKE	C	3	8
CgS8	BL	-0.038491044	LH	AWAKE	C	3	9
CgS7	BL	-0.04433847	LH	AWAKE	C	3	10
CgS6	BL	-0.002223083	LH	AWAKE	C	3	11
CgS5	BL	0.112026504	LH	AWAKE	C	3	12
CgS4	BL	0.241133738	LH	AWAKE	C	3	13
CgS3	BL	0.117998002	LH	AWAKE	C	3	14
CgS2	BL	-0.073436361	LH	AWAKE	C	3	15
CgS1	BL	-0.087854135	LH	AWAKE	C	3	16
Area25	BL	0.073249121	LH	AWAKE	C	4	1
SROSp	BL	-0.172307081	LH	AWAKE	C	4	2
SROSm	BL	-0.096692035	LH	AWAKE	C	4	3
SROSa	BL	-0.080519129	LH	AWAKE	C	4	4
Fork32	BL	-0.063305672	LH	AWAKE	C	4	5
CgS11	BL	-0.10454963	LH	AWAKE	C	4	6
CgS10	BL	-0.120659802	LH	AWAKE	C	4	7
CgS9	BL	-0.196405623	LH	AWAKE	C	4	8
CgS8	BL	-0.219116008	LH	AWAKE	C	4	9
CgS7	BL	-0.244812768	LH	AWAKE	C	4	10
CgS6	BL	-0.258304692	LH	AWAKE	C	4	11
CgS5	BL	-0.246114053	LH	AWAKE	C	4	12
CgS4	BL	-0.202793892	LH	AWAKE	C	4	13
CgS3	BL	-0.200505893	LH	AWAKE	C	4	14
CgS2	BL	-0.185703213	LH	AWAKE	C	4	15
CgS1	BL	-0.124243117	LH	AWAKE	C	4	16
Area25	BL	0.07388278	LH	AWAKE	C	5	1
SROSp	BL	-0.24605536	LH	AWAKE	C	5	2
SROSm	BL	-0.365254512	LH	AWAKE	C	5	3
SROSa	BL	-0.437965628	LH	AWAKE	C	5	4
Fork32	BL	-0.435936994	LH	AWAKE	C	5	5
CgS11	BL	-0.158691086	LH	AWAKE	C	5	6
CgS10	BL	0.146786319	LH	AWAKE	C	5	7
CgS9	BL	0.196051983	LH	AWAKE	C	5	8
CgS8	BL	0.195558975	LH	AWAKE	C	5	9
CgS7	BL	0.180356584	LH	AWAKE	C	5	10
CgS6	BL	0.194108497	LH	AWAKE	C	5	11
CgS5	BL	0.221052041	LH	AWAKE	C	5	12
CgS4	BL	0.239187544	LH	AWAKE	C	5	13
CgS3	BL	0.252486169	LH	AWAKE	C	5	14
CgS2	BL	0.17590271	LH	AWAKE	C	5	15
CgS1	BL	0.080546646	LH	AWAKE	C	5	16
Area25	BL	0.154960294	LH	AWAKE	C	6	1
SROSp	BL	0.054537732	LH	AWAKE	C	6	2
SROSm	BL	-0.038987613	LH	AWAKE	C	6	3
SROSa	BL	-0.067710395	LH	AWAKE	C	6	4
Fork32	BL	-0.037056683	LH	AWAKE	C	6	5
CgS11	BL	0.033111315	LH	AWAKE	C	6	6
CgS10	BL	0.036770965	LH	AWAKE	C	6	7
CgS9	BL	0.036987317	LH	AWAKE	C	6	8
CgS8	BL	0.021509354	LH	AWAKE	C	6	9
CgS7	BL	-0.033630313	LH	AWAKE	C	6	10
CgS6	BL	0.000182171	LH	AWAKE	C	6	11
CgS5	BL	0.113680404	LH	AWAKE	C	6	12
CgS4	BL	0.217212648	LH	AWAKE	C	6	13
CgS3	BL	0.21814119	LH	AWAKE	C	6	14
CgS2	BL	0.138170472	LH	AWAKE	C	6	15
CgS1	BL	0.001427756	LH	AWAKE	C	6	16
Area25	BL	0.009473021	LH	AWAKE	C	7	1
SROSp	BL	-0.154869633	LH	AWAKE	C	7	2
SROSm	BL	-0.22638807	LH	AWAKE	C	7	3
SROSa	BL	-0.229380423	LH	AWAKE	C	7	4
Fork32	BL	-0.155462454	LH	AWAKE	C	7	5
CgS11	BL	-0.056352111	LH	AWAKE	C	7	6
CgS10	BL	0.104129892	LH	AWAKE	C	7	7
CgS9	BL	0.125958221	LH	AWAKE	C	7	8
CgS8	BL	0.160049238	LH	AWAKE	C	7	9
CgS7	BL	0.130625731	LH	AWAKE	C	7	10
CgS6	BL	0.129504139	LH	AWAKE	C	7	11
CgS5	BL	0.13088194	LH	AWAKE	C	7	12
CgS4	BL	0.112083487	LH	AWAKE	C	7	13
CgS3	BL	0.09008796	LH	AWAKE	C	7	14
CgS2	BL	0.081284698	LH	AWAKE	C	7	15
CgS1	BL	0.112191261	LH	AWAKE	C	7	16
Area25	BL	0.144345974	LH	AWAKE	C	8	1
SROSp	BL	0.085325905	LH	AWAKE	C	8	2
SROSm	BL	0.16366668	LH	AWAKE	C	8	3
SROSa	BL	0.096357964	LH	AWAKE	C	8	4
Fork32	BL	0.139773789	LH	AWAKE	C	8	5
CgS11	BL	0.191458777	LH	AWAKE	C	8	6
CgS10	BL	0.201143953	LH	AWAKE	C	8	7
CgS9	BL	0.133967291	LH	AWAKE	C	8	8
CgS8	BL	0.032889409	LH	AWAKE	C	8	9
CgS7	BL	-0.064530707	LH	AWAKE	C	8	10
CgS6	BL	-0.124297563	LH	AWAKE	C	8	11
CgS5	BL	-0.140037426	LH	AWAKE	C	8	12
CgS4	BL	-0.050390486	LH	AWAKE	C	8	13
CgS3	BL	-0.057404021	LH	AWAKE	C	8	14
CgS2	BL	-0.128687791	LH	AWAKE	C	8	15
CgS1	BL	-0.103428918	LH	AWAKE	C	8	16
Area25	BL	0.429641223	LH	AWAKE	C	9	1
SROSp	BL	0.052537035	LH	AWAKE	C	9	2
SROSm	BL	-0.104390906	LH	AWAKE	C	9	3
SROSa	BL	-0.25924628	LH	AWAKE	C	9	4
Fork32	BL	-0.166277638	LH	AWAKE	C	9	5
CgS11	BL	0.068595645	LH	AWAKE	C	9	6
CgS10	BL	0.344232091	LH	AWAKE	C	9	7
CgS9	BL	0.361452086	LH	AWAKE	C	9	8
CgS8	BL	0.329405463	LH	AWAKE	C	9	9
CgS7	BL	0.327995904	LH	AWAKE	C	9	10
CgS6	BL	0.344725735	LH	AWAKE	C	9	11
CgS5	BL	0.284224118	LH	AWAKE	C	9	12
CgS4	BL	0.142454706	LH	AWAKE	C	9	13
CgS3	BL	0.102625956	LH	AWAKE	C	9	14
CgS2	BL	0.090682643	LH	AWAKE	C	9	15
CgS1	BL	0.085009001	LH	AWAKE	C	9	16
Area25	BL	0.116823058	LH	AWAKE	C	10	1
SROSp	BL	-0.075704324	LH	AWAKE	C	10	2
SROSm	BL	0.146481626	LH	AWAKE	C	10	3
SROSa	BL	0.195321165	LH	AWAKE	C	10	4
Fork32	BL	0.139705963	LH	AWAKE	C	10	5
CgS11	BL	0.09233127	LH	AWAKE	C	10	6
CgS10	BL	0.043378961	LH	AWAKE	C	10	7
CgS9	BL	-0.028765949	LH	AWAKE	C	10	8
CgS8	BL	-0.114985302	LH	AWAKE	C	10	9
CgS7	BL	-0.185459631	LH	AWAKE	C	10	10
CgS6	BL	-0.205721466	LH	AWAKE	C	10	11
CgS5	BL	-0.240240438	LH	AWAKE	C	10	12
CgS4	BL	-0.228607533	LH	AWAKE	C	10	13
CgS3	BL	-0.173827972	LH	AWAKE	C	10	14
CgS2	BL	-0.147277411	LH	AWAKE	C	10	15
CgS1	BL	-0.090211477	LH	AWAKE	C	10	16
Area25	BL	-0.424983783	LH	AWAKE	C	11	1
SROSp	BL	-0.23582901	LH	AWAKE	C	11	2
SROSm	BL	0.011076428	LH	AWAKE	C	11	3
SROSa	BL	0.051341527	LH	AWAKE	C	11	4
Fork32	BL	-0.077203291	LH	AWAKE	C	11	5
CgS11	BL	-0.149312869	LH	AWAKE	C	11	6
CgS10	BL	-0.234092776	LH	AWAKE	C	11	7
CgS9	BL	-0.141365062	LH	AWAKE	C	11	8
CgS8	BL	0.00972347	LH	AWAKE	C	11	9
CgS7	BL	-0.063723617	LH	AWAKE	C	11	10
CgS6	BL	-0.103341163	LH	AWAKE	C	11	11
CgS5	BL	-0.113924667	LH	AWAKE	C	11	12
CgS4	BL	-0.114467285	LH	AWAKE	C	11	13
CgS3	BL	-0.108014481	LH	AWAKE	C	11	14
CgS2	BL	-0.138913388	LH	AWAKE	C	11	15
CgS1	BL	-0.180650935	LH	AWAKE	C	11	16
Area25	BL	-0.005577007	LH	AWAKE	C	12	1
SROSp	BL	0.101927505	LH	AWAKE	C	12	2
SROSm	BL	0.110457699	LH	AWAKE	C	12	3
SROSa	BL	0.131165127	LH	AWAKE	C	12	4
Fork32	BL	0.10574057	LH	AWAKE	C	12	5
CgS11	BL	0.092321929	LH	AWAKE	C	12	6
CgS10	BL	0.061796156	LH	AWAKE	C	12	7
CgS9	BL	0.084344922	LH	AWAKE	C	12	8
CgS8	BL	0.007873802	LH	AWAKE	C	12	9
CgS7	BL	-0.002111442	LH	AWAKE	C	12	10
CgS6	BL	-0.021943751	LH	AWAKE	C	12	11
CgS5	BL	-0.062065024	LH	AWAKE	C	12	12
CgS4	BL	-0.105958341	LH	AWAKE	C	12	13
CgS3	BL	-0.095966504	LH	AWAKE	C	12	14
CgS2	BL	-0.172501585	LH	AWAKE	C	12	15
CgS1	BL	-0.197427084	LH	AWAKE	C	12	16
Area25	BL	-0.020877416	LH	AWAKE	L	1	1
SROSp	BL	0.227362483	LH	AWAKE	L	1	2
SROSm	BL	0.259682612	LH	AWAKE	L	1	3
SROSa	BL	-0.220443333	LH	AWAKE	L	1	4
Fork32	BL	0.048679688	LH	AWAKE	L	1	5
CgS11	BL	0.264979505	LH	AWAKE	L	1	6
CgS10	BL	0.158471444	LH	AWAKE	L	1	7
CgS9	BL	0.073360666	LH	AWAKE	L	1	8
CgS8	BL	0.066617503	LH	AWAKE	L	1	9
CgS7	BL	0.157923702	LH	AWAKE	L	1	10
CgS6	BL	0.227080307	LH	AWAKE	L	1	11
CgS5	BL	0.122665756	LH	AWAKE	L	1	12
CgS4	BL	0.090054054	LH	AWAKE	L	1	13
CgS3	BL	0.065144461	LH	AWAKE	L	1	14
CgS2	BL	-0.002237573	LH	AWAKE	L	1	15
CgS1	BL	-0.015290219	LH	AWAKE	L	1	16
Area25	BL	0.165811248	LH	AWAKE	L	2	1
SROSp	BL	0.026262996	LH	AWAKE	L	2	2
SROSm	BL	0.013964654	LH	AWAKE	L	2	3
SROSa	BL	0.107346502	LH	AWAKE	L	2	4
Fork32	BL	0.066035083	LH	AWAKE	L	2	5
CgS11	BL	0.148300728	LH	AWAKE	L	2	6
CgS10	BL	0.065400524	LH	AWAKE	L	2	7
CgS9	BL	0.045518897	LH	AWAKE	L	2	8
CgS8	BL	-0.092279134	LH	AWAKE	L	2	9
CgS7	BL	-0.297450727	LH	AWAKE	L	2	10
CgS6	BL	-0.240353558	LH	AWAKE	L	2	11
CgS5	BL	0.046958327	LH	AWAKE	L	2	12
CgS4	BL	0.160115857	LH	AWAKE	L	2	13
CgS3	BL	0.219204399	LH	AWAKE	L	2	14
CgS2	BL	0.16297687	LH	AWAKE	L	2	15
CgS1	BL	0.021685117	LH	AWAKE	L	2	16
Area25	BL	-0.141457594	LH	AWAKE	L	3	1
SROSp	BL	0.500842253	LH	AWAKE	L	3	2
SROSm	BL	0.416816658	LH	AWAKE	L	3	3
SROSa	BL	-0.129670267	LH	AWAKE	L	3	4
Fork32	BL	0.107483182	LH	AWAKE	L	3	5
CgS11	BL	0.22809891	LH	AWAKE	L	3	6
CgS10	BL	0.216793841	LH	AWAKE	L	3	7
CgS9	BL	0.27861839	LH	AWAKE	L	3	8
CgS8	BL	0.15768985	LH	AWAKE	L	3	9
CgS7	BL	-0.009872102	LH	AWAKE	L	3	10
CgS6	BL	0.065103215	LH	AWAKE	L	3	11
CgS5	BL	0.129352253	LH	AWAKE	L	3	12
CgS4	BL	0.129085193	LH	AWAKE	L	3	13
CgS3	BL	0.037305121	LH	AWAKE	L	3	14
CgS2	BL	-0.10123749	LH	AWAKE	L	3	15
CgS1	BL	-0.21515065	LH	AWAKE	L	3	16
Area25	BL	0.218587725	LH	AWAKE	L	4	1
SROSp	BL	0.052190977	LH	AWAKE	L	4	2
SROSm	BL	-0.138693174	LH	AWAKE	L	4	3
SROSa	BL	-0.163868965	LH	AWAKE	L	4	4
Fork32	BL	0.149562069	LH	AWAKE	L	4	5
CgS11	BL	-0.010784909	LH	AWAKE	L	4	6
CgS10	BL	0.002388957	LH	AWAKE	L	4	7
CgS9	BL	0.016929249	LH	AWAKE	L	4	8
CgS8	BL	-0.056489061	LH	AWAKE	L	4	9
CgS7	BL	-0.119255485	LH	AWAKE	L	4	10
CgS6	BL	-0.156389304	LH	AWAKE	L	4	11
CgS5	BL	-0.082308045	LH	AWAKE	L	4	12
CgS4	BL	-0.105599943	LH	AWAKE	L	4	13
CgS3	BL	-0.148325653	LH	AWAKE	L	4	14
CgS2	BL	-0.065925619	LH	AWAKE	L	4	15
CgS1	BL	-0.01459606	LH	AWAKE	L	4	16
Area25	BL	0.176232254	LH	AWAKE	L	5	1
SROSp	BL	0.371297544	LH	AWAKE	L	5	2
SROSm	BL	0.00098889	LH	AWAKE	L	5	3
SROSa	BL	0.088486894	LH	AWAKE	L	5	4
Fork32	BL	0.467461842	LH	AWAKE	L	5	5
CgS11	BL	0.304670782	LH	AWAKE	L	5	6
CgS10	BL	0.075761773	LH	AWAKE	L	5	7
CgS9	BL	-0.020780264	LH	AWAKE	L	5	8
CgS8	BL	-0.005310289	LH	AWAKE	L	5	9
CgS7	BL	-0.083057352	LH	AWAKE	L	5	10
CgS6	BL	-0.065039453	LH	AWAKE	L	5	11
CgS5	BL	0.050518969	LH	AWAKE	L	5	12
CgS4	BL	0.088347244	LH	AWAKE	L	5	13
CgS3	BL	0.042102514	LH	AWAKE	L	5	14
CgS2	BL	-0.063050625	LH	AWAKE	L	5	15
CgS1	BL	0.027568679	LH	AWAKE	L	5	16
Area25	BL	0.025730632	LH	AWAKE	L	6	1
SROSp	BL	0.045035074	LH	AWAKE	L	6	2
SROSm	BL	0.014405767	LH	AWAKE	L	6	3
SROSa	BL	0.078373236	LH	AWAKE	L	6	4
Fork32	BL	0.171999902	LH	AWAKE	L	6	5
CgS11	BL	0.222778935	LH	AWAKE	L	6	6
CgS10	BL	0.208456165	LH	AWAKE	L	6	7
CgS9	BL	0.158338885	LH	AWAKE	L	6	8
CgS8	BL	0.023509092	LH	AWAKE	L	6	9
CgS7	BL	-0.072731819	LH	AWAKE	L	6	10
CgS6	BL	-0.029999057	LH	AWAKE	L	6	11
CgS5	BL	0.115104689	LH	AWAKE	L	6	12
CgS4	BL	0.132463115	LH	AWAKE	L	6	13
CgS3	BL	0.036136331	LH	AWAKE	L	6	14
CgS2	BL	-0.066884869	LH	AWAKE	L	6	15
CgS1	BL	-0.043561169	LH	AWAKE	L	6	16
Area25	BL	0.112099447	LH	AWAKE	L	7	1
SROSp	BL	0.306051068	LH	AWAKE	L	7	2
SROSm	BL	0.075265487	LH	AWAKE	L	7	3
SROSa	BL	0.240049075	LH	AWAKE	L	7	4
Fork32	BL	0.067452657	LH	AWAKE	L	7	5
CgS11	BL	-0.019339535	LH	AWAKE	L	7	6
CgS10	BL	-0.088788947	LH	AWAKE	L	7	7
CgS9	BL	-0.158245453	LH	AWAKE	L	7	8
CgS8	BL	-0.269351019	LH	AWAKE	L	7	9
CgS7	BL	-0.220734737	LH	AWAKE	L	7	10
CgS6	BL	-0.033783277	LH	AWAKE	L	7	11
CgS5	BL	0.188497694	LH	AWAKE	L	7	12
CgS4	BL	0.197938609	LH	AWAKE	L	7	13
CgS3	BL	0.243737205	LH	AWAKE	L	7	14
CgS2	BL	0.213133072	LH	AWAKE	L	7	15
CgS1	BL	0.214888038	LH	AWAKE	L	7	16
Area25	BL	0.281909991	LH	AWAKE	L	8	1
SROSp	BL	0.225806043	LH	AWAKE	L	8	2
SROSm	BL	-0.132724837	LH	AWAKE	L	8	3
SROSa	BL	-0.199652764	LH	AWAKE	L	8	4
Fork32	BL	-0.004750075	LH	AWAKE	L	8	5
CgS11	BL	0.197608775	LH	AWAKE	L	8	6
CgS10	BL	0.160808627	LH	AWAKE	L	8	7
CgS9	BL	0.137435455	LH	AWAKE	L	8	8
CgS8	BL	0.030000603	LH	AWAKE	L	8	9
CgS7	BL	4.74E-05	LH	AWAKE	L	8	10
CgS6	BL	-0.024880762	LH	AWAKE	L	8	11
CgS5	BL	-0.031529523	LH	AWAKE	L	8	12
CgS4	BL	-0.060953849	LH	AWAKE	L	8	13
CgS3	BL	-0.015254281	LH	AWAKE	L	8	14
CgS2	BL	0.156590533	LH	AWAKE	L	8	15
CgS1	BL	0.146871966	LH	AWAKE	L	8	16
Area25	BL	-0.056648025	LH	AWAKE	L	9	1
SROSp	BL	0.292940145	LH	AWAKE	L	9	2
SROSm	BL	0.201505209	LH	AWAKE	L	9	3
SROSa	BL	0.149680534	LH	AWAKE	L	9	4
Fork32	BL	0.170710792	LH	AWAKE	L	9	5
CgS11	BL	-0.04409246	LH	AWAKE	L	9	6
CgS10	BL	-0.09149888	LH	AWAKE	L	9	7
CgS9	BL	-0.041099593	LH	AWAKE	L	9	8
CgS8	BL	0.060760174	LH	AWAKE	L	9	9
CgS7	BL	0.053164413	LH	AWAKE	L	9	10
CgS6	BL	-0.04772595	LH	AWAKE	L	9	11
CgS5	BL	-0.010166698	LH	AWAKE	L	9	12
CgS4	BL	0.012975427	LH	AWAKE	L	9	13
CgS3	BL	-0.02369392	LH	AWAKE	L	9	14
CgS2	BL	-0.016174245	LH	AWAKE	L	9	15
CgS1	BL	0.011241175	LH	AWAKE	L	9	16
Area25	BL	0.148058918	LH	AWAKE	L	10	1
SROSp	BL	0.263150665	LH	AWAKE	L	10	2
SROSm	BL	0.065723809	LH	AWAKE	L	10	3
SROSa	BL	0.195055669	LH	AWAKE	L	10	4
Fork32	BL	0.29650199	LH	AWAKE	L	10	5
CgS11	BL	0.234505386	LH	AWAKE	L	10	6
CgS10	BL	0.010337319	LH	AWAKE	L	10	7
CgS9	BL	-0.128552346	LH	AWAKE	L	10	8
CgS8	BL	-0.121785029	LH	AWAKE	L	10	9
CgS7	BL	-0.054398044	LH	AWAKE	L	10	10
CgS6	BL	-0.039129691	LH	AWAKE	L	10	11
CgS5	BL	-0.036690624	LH	AWAKE	L	10	12
CgS4	BL	-0.079209455	LH	AWAKE	L	10	13
CgS3	BL	-0.023418962	LH	AWAKE	L	10	14
CgS2	BL	0.06871459	LH	AWAKE	L	10	15
CgS1	BL	0.090395679	LH	AWAKE	L	10	16
Area25	BL	0.353348192	LH	AWAKE	L	11	1
SROSp	BL	0.215243952	LH	AWAKE	L	11	2
SROSm	BL	-0.006918235	LH	AWAKE	L	11	3
SROSa	BL	0.152449099	LH	AWAKE	L	11	4
Fork32	BL	0.316532905	LH	AWAKE	L	11	5
CgS11	BL	0.233819752	LH	AWAKE	L	11	6
CgS10	BL	0.090091077	LH	AWAKE	L	11	7
CgS9	BL	-0.036783848	LH	AWAKE	L	11	8
CgS8	BL	-0.0593285	LH	AWAKE	L	11	9
CgS7	BL	-0.018319972	LH	AWAKE	L	11	10
CgS6	BL	0.122701314	LH	AWAKE	L	11	11
CgS5	BL	0.196104771	LH	AWAKE	L	11	12
CgS4	BL	0.192675062	LH	AWAKE	L	11	13
CgS3	BL	0.008622768	LH	AWAKE	L	11	14
CgS2	BL	-0.038609012	LH	AWAKE	L	11	15
CgS1	BL	-0.013612153	LH	AWAKE	L	11	16
Area25	BL	-0.135666295	LH	AWAKE	L	12	1
SROSp	BL	0.032226229	LH	AWAKE	L	12	2
SROSm	BL	0.073200273	LH	AWAKE	L	12	3
SROSa	BL	-0.037934684	LH	AWAKE	L	12	4
Fork32	BL	-0.076590348	LH	AWAKE	L	12	5
CgS11	BL	0.002790092	LH	AWAKE	L	12	6
CgS10	BL	0.033339884	LH	AWAKE	L	12	7
CgS9	BL	0.000316541	LH	AWAKE	L	12	8
CgS8	BL	0.034226697	LH	AWAKE	L	12	9
CgS7	BL	0.015630838	LH	AWAKE	L	12	10
CgS6	BL	-0.018813833	LH	AWAKE	L	12	11
CgS5	BL	0.028335188	LH	AWAKE	L	12	12
CgS4	BL	0.021223463	LH	AWAKE	L	12	13
CgS3	BL	-0.027248682	LH	AWAKE	L	12	14
CgS2	BL	-0.080469527	LH	AWAKE	L	12	15
CgS1	BL	-0.104368443	LH	AWAKE	L	12	16
Area25	BL	0.221453958	LH	AWAKE	N	1	1
SROSp	BL	-0.344638951	LH	AWAKE	N	1	2
SROSm	BL	-0.32560327	LH	AWAKE	N	1	3
SROSa	BL	-0.452514435	LH	AWAKE	N	1	4
Fork32	BL	-0.452336095	LH	AWAKE	N	1	5
CgS11	BL	-0.15779762	LH	AWAKE	N	1	6
CgS10	BL	0.118210527	LH	AWAKE	N	1	7
CgS9	BL	0.117010828	LH	AWAKE	N	1	8
CgS8	BL	0.149603409	LH	AWAKE	N	1	9
CgS7	BL	0.167555677	LH	AWAKE	N	1	10
CgS6	BL	0.175810988	LH	AWAKE	N	1	11
CgS5	BL	0.162468682	LH	AWAKE	N	1	12
CgS4	BL	0.122234187	LH	AWAKE	N	1	13
CgS3	BL	0.178861058	LH	AWAKE	N	1	14
CgS2	BL	0.11167182	LH	AWAKE	N	1	15
CgS1	BL	0.045082271	LH	AWAKE	N	1	16
Area25	BL	0.438228175	LH	AWAKE	N	2	1
SROSp	BL	0.03302954	LH	AWAKE	N	2	2
SROSm	BL	0.082160702	LH	AWAKE	N	2	3
SROSa	BL	0.030157168	LH	AWAKE	N	2	4
Fork32	BL	0.231091544	LH	AWAKE	N	2	5
CgS11	BL	0.34404576	LH	AWAKE	N	2	6
CgS10	BL	0.066533486	LH	AWAKE	N	2	7
CgS9	BL	-0.058125232	LH	AWAKE	N	2	8
CgS8	BL	-0.066229644	LH	AWAKE	N	2	9
CgS7	BL	0.002739064	LH	AWAKE	N	2	10
CgS6	BL	-0.008607654	LH	AWAKE	N	2	11
CgS5	BL	0.053361264	LH	AWAKE	N	2	12
CgS4	BL	0.132258299	LH	AWAKE	N	2	13
CgS3	BL	0.110980047	LH	AWAKE	N	2	14
CgS2	BL	0.075549778	LH	AWAKE	N	2	15
CgS1	BL	0.036487124	LH	AWAKE	N	2	16
Area25	BL	0.353954911	LH	AWAKE	N	3	1
SROSp	BL	-0.086100258	LH	AWAKE	N	3	2
SROSm	BL	0.16944171	LH	AWAKE	N	3	3
SROSa	BL	-0.248884145	LH	AWAKE	N	3	4
Fork32	BL	-0.150597153	LH	AWAKE	N	3	5
CgS11	BL	0.080031773	LH	AWAKE	N	3	6
CgS10	BL	0.104191795	LH	AWAKE	N	3	7
CgS9	BL	0.03287193	LH	AWAKE	N	3	8
CgS8	BL	0.019672138	LH	AWAKE	N	3	9
CgS7	BL	0.023379245	LH	AWAKE	N	3	10
CgS6	BL	0.055517208	LH	AWAKE	N	3	11
CgS5	BL	0.036045628	LH	AWAKE	N	3	12
CgS4	BL	0.049228156	LH	AWAKE	N	3	13
CgS3	BL	0.068563212	LH	AWAKE	N	3	14
CgS2	BL	0.062429954	LH	AWAKE	N	3	15
CgS1	BL	0.103715077	LH	AWAKE	N	3	16
Area25	BL	0.395892807	LH	AWAKE	N	4	1
SROSp	BL	0.273240639	LH	AWAKE	N	4	2
SROSm	BL	0.414063394	LH	AWAKE	N	4	3
SROSa	BL	0.48784407	LH	AWAKE	N	4	4
Fork32	BL	0.456367342	LH	AWAKE	N	4	5
CgS11	BL	0.43615241	LH	AWAKE	N	4	6
CgS10	BL	0.37943699	LH	AWAKE	N	4	7
CgS9	BL	0.177726359	LH	AWAKE	N	4	8
CgS8	BL	0.022203333	LH	AWAKE	N	4	9
CgS7	BL	-0.112548084	LH	AWAKE	N	4	10
CgS6	BL	-0.164184559	LH	AWAKE	N	4	11
CgS5	BL	-0.135327325	LH	AWAKE	N	4	12
CgS4	BL	-0.04282695	LH	AWAKE	N	4	13
CgS3	BL	-0.058023632	LH	AWAKE	N	4	14
CgS2	BL	-0.062874679	LH	AWAKE	N	4	15
CgS1	BL	0.022646372	LH	AWAKE	N	4	16
Area25	BL	0.099087608	LH	AWAKE	N	5	1
SROSp	BL	-0.167223134	LH	AWAKE	N	5	2
SROSm	BL	-0.152738189	LH	AWAKE	N	5	3
SROSa	BL	-0.324796732	LH	AWAKE	N	5	4
Fork32	BL	-0.151184739	LH	AWAKE	N	5	5
CgS11	BL	-0.060861109	LH	AWAKE	N	5	6
CgS10	BL	-0.027025459	LH	AWAKE	N	5	7
CgS9	BL	0.025782694	LH	AWAKE	N	5	8
CgS8	BL	0.083498439	LH	AWAKE	N	5	9
CgS7	BL	0.106268087	LH	AWAKE	N	5	10
CgS6	BL	0.023777819	LH	AWAKE	N	5	11
CgS5	BL	0.051251031	LH	AWAKE	N	5	12
CgS4	BL	0.202267845	LH	AWAKE	N	5	13
CgS3	BL	0.204199727	LH	AWAKE	N	5	14
CgS2	BL	0.174638826	LH	AWAKE	N	5	15
CgS1	BL	0.231656128	LH	AWAKE	N	5	16
Area25	BL	0.009675918	LH	AWAKE	N	6	1
SROSp	BL	0.227342257	LH	AWAKE	N	6	2
SROSm	BL	0.16166302	LH	AWAKE	N	6	3
SROSa	BL	-0.191193588	LH	AWAKE	N	6	4
Fork32	BL	-0.41009785	LH	AWAKE	N	6	5
CgS11	BL	-0.386678061	LH	AWAKE	N	6	6
CgS10	BL	-0.105279951	LH	AWAKE	N	6	7
CgS9	BL	0.177536846	LH	AWAKE	N	6	8
CgS8	BL	0.353941698	LH	AWAKE	N	6	9
CgS7	BL	0.17963774	LH	AWAKE	N	6	10
CgS6	BL	0.027354452	LH	AWAKE	N	6	11
CgS5	BL	-0.029326701	LH	AWAKE	N	6	12
CgS4	BL	-0.077564301	LH	AWAKE	N	6	13
CgS3	BL	-0.092859756	LH	AWAKE	N	6	14
CgS2	BL	-0.067140195	LH	AWAKE	N	6	15
CgS1	BL	0.05521314	LH	AWAKE	N	6	16
Area25	BL	0.114494654	LH	AWAKE	N	7	1
SROSp	BL	0.25098077	LH	AWAKE	N	7	2
SROSm	BL	0.141320017	LH	AWAKE	N	7	3
SROSa	BL	-0.306959868	LH	AWAKE	N	7	4
Fork32	BL	-0.498817411	LH	AWAKE	N	7	5
CgS11	BL	-0.271106349	LH	AWAKE	N	7	6
CgS10	BL	0.183029633	LH	AWAKE	N	7	7
CgS9	BL	0.195386169	LH	AWAKE	N	7	8
CgS8	BL	0.090592622	LH	AWAKE	N	7	9
CgS7	BL	-0.037365532	LH	AWAKE	N	7	10
CgS6	BL	-0.134524048	LH	AWAKE	N	7	11
CgS5	BL	-0.075309845	LH	AWAKE	N	7	12
CgS4	BL	0.003044325	LH	AWAKE	N	7	13
CgS3	BL	0.017996264	LH	AWAKE	N	7	14
CgS2	BL	0.065380519	LH	AWAKE	N	7	15
CgS1	BL	0.083314674	LH	AWAKE	N	7	16
Area25	BL	0.077159839	LH	AWAKE	N	8	1
SROSp	BL	0.147646562	LH	AWAKE	N	8	2
SROSm	BL	0.301655477	LH	AWAKE	N	8	3
SROSa	BL	0.196329468	LH	AWAKE	N	8	4
Fork32	BL	0.172333358	LH	AWAKE	N	8	5
CgS11	BL	0.161161778	LH	AWAKE	N	8	6
CgS10	BL	0.2261527	LH	AWAKE	N	8	7
CgS9	BL	0.222219094	LH	AWAKE	N	8	8
CgS8	BL	0.174862393	LH	AWAKE	N	8	9
CgS7	BL	-0.029125013	LH	AWAKE	N	8	10
CgS6	BL	-0.074217243	LH	AWAKE	N	8	11
CgS5	BL	-0.092293652	LH	AWAKE	N	8	12
CgS4	BL	-0.091480298	LH	AWAKE	N	8	13
CgS3	BL	-0.120255125	LH	AWAKE	N	8	14
CgS2	BL	-0.187132709	LH	AWAKE	N	8	15
CgS1	BL	-0.147832339	LH	AWAKE	N	8	16
Area25	BL	0.145488641	LH	AWAKE	N	9	1
SROSp	BL	0.178727141	LH	AWAKE	N	9	2
SROSm	BL	0.03522192	LH	AWAKE	N	9	3
SROSa	BL	-0.164653696	LH	AWAKE	N	9	4
Fork32	BL	-0.143232698	LH	AWAKE	N	9	5
CgS11	BL	0.225452307	LH	AWAKE	N	9	6
CgS10	BL	0.335386261	LH	AWAKE	N	9	7
CgS9	BL	0.219123678	LH	AWAKE	N	9	8
CgS8	BL	0.063600188	LH	AWAKE	N	9	9
CgS7	BL	-0.081276999	LH	AWAKE	N	9	10
CgS6	BL	-0.32947458	LH	AWAKE	N	9	11
CgS5	BL	-0.459572069	LH	AWAKE	N	9	12
CgS4	BL	-0.377568736	LH	AWAKE	N	9	13
CgS3	BL	-0.252622364	LH	AWAKE	N	9	14
CgS2	BL	-0.222068257	LH	AWAKE	N	9	15
CgS1	BL	-0.295234005	LH	AWAKE	N	9	16
Area25	BL	0.303462189	LH	AWAKE	N	10	1
SROSp	BL	0.394163672	LH	AWAKE	N	10	2
SROSm	BL	0.33558887	LH	AWAKE	N	10	3
SROSa	BL	-0.012685244	LH	AWAKE	N	10	4
Fork32	BL	-0.034088639	LH	AWAKE	N	10	5
CgS11	BL	0.070368891	LH	AWAKE	N	10	6
CgS10	BL	0.223897354	LH	AWAKE	N	10	7
CgS9	BL	0.327334232	LH	AWAKE	N	10	8
CgS8	BL	0.337657556	LH	AWAKE	N	10	9
CgS7	BL	0.207574759	LH	AWAKE	N	10	10
CgS6	BL	0.144173455	LH	AWAKE	N	10	11
CgS5	BL	0.158850248	LH	AWAKE	N	10	12
CgS4	BL	0.216255848	LH	AWAKE	N	10	13
CgS3	BL	0.264980064	LH	AWAKE	N	10	14
CgS2	BL	0.146854948	LH	AWAKE	N	10	15
CgS1	BL	0.161962569	LH	AWAKE	N	10	16
Area25	BL	-0.130408253	LH	AWAKE	N	11	1
SROSp	BL	0.009973315	LH	AWAKE	N	11	2
SROSm	BL	-0.218522287	LH	AWAKE	N	11	3
SROSa	BL	0.152299121	LH	AWAKE	N	11	4
Fork32	BL	0.021554563	LH	AWAKE	N	11	5
CgS11	BL	0.116003388	LH	AWAKE	N	11	6
CgS10	BL	0.465740343	LH	AWAKE	N	11	7
CgS9	BL	0.393410651	LH	AWAKE	N	11	8
CgS8	BL	0.145010696	LH	AWAKE	N	11	9
CgS7	BL	-0.07001446	LH	AWAKE	N	11	10
CgS6	BL	-0.420775869	LH	AWAKE	N	11	11
CgS5	BL	-0.342192892	LH	AWAKE	N	11	12
CgS4	BL	-0.194440099	LH	AWAKE	N	11	13
CgS3	BL	-0.265973347	LH	AWAKE	N	11	14
CgS2	BL	-0.300197127	LH	AWAKE	N	11	15
CgS1	BL	-0.295159003	LH	AWAKE	N	11	16
Area25	BL	0.344717691	LH	AWAKE	N	12	1
SROSp	BL	0.527865872	LH	AWAKE	N	12	2
SROSm	BL	0.710950604	LH	AWAKE	N	12	3
SROSa	BL	0.538647329	LH	AWAKE	N	12	4
Fork32	BL	0.465357734	LH	AWAKE	N	12	5
CgS11	BL	0.506772165	LH	AWAKE	N	12	6
CgS10	BL	0.52098349	LH	AWAKE	N	12	7
CgS9	BL	0.519697265	LH	AWAKE	N	12	8
CgS8	BL	0.172188969	LH	AWAKE	N	12	9
CgS7	BL	-0.113702556	LH	AWAKE	N	12	10
CgS6	BL	-0.103033802	LH	AWAKE	N	12	11
CgS5	BL	-0.048535379	LH	AWAKE	N	12	12
CgS4	BL	-0.045585323	LH	AWAKE	N	12	13
CgS3	BL	-0.068218429	LH	AWAKE	N	12	14
CgS2	BL	-0.10502066	LH	AWAKE	N	12	15
CgS1	BL	-0.136066492	LH	AWAKE	N	12	16
Area25	BL	0.102825565	RH	AWAKE	C	1	1
SROSp	BL	0.143327095	RH	AWAKE	C	1	2
SROSm	BL	0.103825779	RH	AWAKE	C	1	3
SROSa	BL	-0.155425207	RH	AWAKE	C	1	4
Fork32	BL	-0.130142225	RH	AWAKE	C	1	5
CgS11	BL	-0.038132206	RH	AWAKE	C	1	6
CgS10	BL	0.018127044	RH	AWAKE	C	1	7
CgS9	BL	0.083225418	RH	AWAKE	C	1	8
CgS8	BL	0.037161291	RH	AWAKE	C	1	9
CgS7	BL	-0.008378407	RH	AWAKE	C	1	10
CgS6	BL	-0.018739213	RH	AWAKE	C	1	11
CgS5	BL	-0.001646887	RH	AWAKE	C	1	12
CgS4	BL	-0.046093089	RH	AWAKE	C	1	13
CgS3	BL	-0.077569498	RH	AWAKE	C	1	14
CgS2	BL	0.041044738	RH	AWAKE	C	1	15
CgS1	BL	0.005128207	RH	AWAKE	C	1	16
Area25	BL	0.212288618	RH	AWAKE	C	2	1
SROSp	BL	0.568316052	RH	AWAKE	C	2	2
SROSm	BL	0.509135188	RH	AWAKE	C	2	3
SROSa	BL	0.531245478	RH	AWAKE	C	2	4
Fork32	BL	0.564469353	RH	AWAKE	C	2	5
CgS11	BL	0.560196469	RH	AWAKE	C	2	6
CgS10	BL	0.494924309	RH	AWAKE	C	2	7
CgS9	BL	0.360594261	RH	AWAKE	C	2	8
CgS8	BL	-0.046054447	RH	AWAKE	C	2	9
CgS7	BL	-0.262807236	RH	AWAKE	C	2	10
CgS6	BL	-0.290956439	RH	AWAKE	C	2	11
CgS5	BL	-0.255673097	RH	AWAKE	C	2	12
CgS4	BL	-0.154961558	RH	AWAKE	C	2	13
CgS3	BL	-0.177051187	RH	AWAKE	C	2	14
CgS2	BL	-0.262559195	RH	AWAKE	C	2	15
CgS1	BL	-0.335374447	RH	AWAKE	C	2	16
Area25	BL	0.022199557	RH	AWAKE	C	3	1
SROSp	BL	-0.01957115	RH	AWAKE	C	3	2
SROSm	BL	-0.004594258	RH	AWAKE	C	3	3
SROSa	BL	-0.16674314	RH	AWAKE	C	3	4
Fork32	BL	-0.25671779	RH	AWAKE	C	3	5
CgS11	BL	-0.334958717	RH	AWAKE	C	3	6
CgS10	BL	-0.505844616	RH	AWAKE	C	3	7
CgS9	BL	-0.250922109	RH	AWAKE	C	3	8
CgS8	BL	-0.142889639	RH	AWAKE	C	3	9
CgS7	BL	-0.071623314	RH	AWAKE	C	3	10
CgS6	BL	0.018558564	RH	AWAKE	C	3	11
CgS5	BL	0.122397621	RH	AWAKE	C	3	12
CgS4	BL	0.139270566	RH	AWAKE	C	3	13
CgS3	BL	0.160813881	RH	AWAKE	C	3	14
CgS2	BL	0.068765692	RH	AWAKE	C	3	15
CgS1	BL	0.043404699	RH	AWAKE	C	3	16
Area25	BL	0.127408201	RH	AWAKE	C	4	1
SROSp	BL	-0.025881826	RH	AWAKE	C	4	2
SROSm	BL	-0.035767353	RH	AWAKE	C	4	3
SROSa	BL	-0.233925492	RH	AWAKE	C	4	4
Fork32	BL	-0.224696124	RH	AWAKE	C	4	5
CgS11	BL	-0.174941908	RH	AWAKE	C	4	6
CgS10	BL	-0.173547521	RH	AWAKE	C	4	7
CgS9	BL	-0.197425426	RH	AWAKE	C	4	8
CgS8	BL	-0.27603203	RH	AWAKE	C	4	9
CgS7	BL	-0.213277296	RH	AWAKE	C	4	10
CgS6	BL	-0.175908137	RH	AWAKE	C	4	11
CgS5	BL	-0.062713476	RH	AWAKE	C	4	12
CgS4	BL	-0.032295402	RH	AWAKE	C	4	13
CgS3	BL	-0.012497235	RH	AWAKE	C	4	14
CgS2	BL	-0.02483726	RH	AWAKE	C	4	15
CgS1	BL	-0.053370614	RH	AWAKE	C	4	16
Area25	BL	0.176576189	RH	AWAKE	C	5	1
SROSp	BL	-0.154554945	RH	AWAKE	C	5	2
SROSm	BL	-0.204328585	RH	AWAKE	C	5	3
SROSa	BL	-0.290088394	RH	AWAKE	C	5	4
Fork32	BL	-0.27600266	RH	AWAKE	C	5	5
CgS11	BL	-0.178751877	RH	AWAKE	C	5	6
CgS10	BL	-0.1379363	RH	AWAKE	C	5	7
CgS9	BL	-0.139961343	RH	AWAKE	C	5	8
CgS8	BL	-0.119873468	RH	AWAKE	C	5	9
CgS7	BL	-0.059402974	RH	AWAKE	C	5	10
CgS6	BL	-0.012698872	RH	AWAKE	C	5	11
CgS5	BL	0.068641553	RH	AWAKE	C	5	12
CgS4	BL	0.045871681	RH	AWAKE	C	5	13
CgS3	BL	0.064360147	RH	AWAKE	C	5	14
CgS2	BL	0.143240947	RH	AWAKE	C	5	15
CgS1	BL	0.130222267	RH	AWAKE	C	5	16
Area25	BL	0.081031357	RH	AWAKE	C	6	1
SROSp	BL	-0.240213794	RH	AWAKE	C	6	2
SROSm	BL	-0.199560408	RH	AWAKE	C	6	3
SROSa	BL	-0.040932154	RH	AWAKE	C	6	4
Fork32	BL	-0.026497749	RH	AWAKE	C	6	5
CgS11	BL	-0.058233412	RH	AWAKE	C	6	6
CgS10	BL	-0.010110067	RH	AWAKE	C	6	7
CgS9	BL	-0.083771767	RH	AWAKE	C	6	8
CgS8	BL	-0.040407695	RH	AWAKE	C	6	9
CgS7	BL	0.04419599	RH	AWAKE	C	6	10
CgS6	BL	0.085932829	RH	AWAKE	C	6	11
CgS5	BL	0.197187473	RH	AWAKE	C	6	12
CgS4	BL	0.222432411	RH	AWAKE	C	6	13
CgS3	BL	0.224515841	RH	AWAKE	C	6	14
CgS2	BL	0.228722662	RH	AWAKE	C	6	15
CgS1	BL	0.269696986	RH	AWAKE	C	6	16
Area25	BL	-0.031685447	RH	AWAKE	C	7	1
SROSp	BL	-0.156238649	RH	AWAKE	C	7	2
SROSm	BL	-0.115661918	RH	AWAKE	C	7	3
SROSa	BL	-0.157875966	RH	AWAKE	C	7	4
Fork32	BL	-0.125978083	RH	AWAKE	C	7	5
CgS11	BL	-0.076456557	RH	AWAKE	C	7	6
CgS10	BL	-0.086387682	RH	AWAKE	C	7	7
CgS9	BL	-0.003411499	RH	AWAKE	C	7	8
CgS8	BL	0.020166164	RH	AWAKE	C	7	9
CgS7	BL	0.017744665	RH	AWAKE	C	7	10
CgS6	BL	0.042286938	RH	AWAKE	C	7	11
CgS5	BL	0.130454854	RH	AWAKE	C	7	12
CgS4	BL	0.213418328	RH	AWAKE	C	7	13
CgS3	BL	0.178076717	RH	AWAKE	C	7	14
CgS2	BL	0.082378216	RH	AWAKE	C	7	15
CgS1	BL	0.142439515	RH	AWAKE	C	7	16
Area25	BL	0.165733141	RH	AWAKE	C	8	1
SROSp	BL	0.004767803	RH	AWAKE	C	8	2
SROSm	BL	0.043364683	RH	AWAKE	C	8	3
SROSa	BL	0.02889097	RH	AWAKE	C	8	4
Fork32	BL	0.092234731	RH	AWAKE	C	8	5
CgS11	BL	0.208143218	RH	AWAKE	C	8	6
CgS10	BL	0.202066345	RH	AWAKE	C	8	7
CgS9	BL	0.092073476	RH	AWAKE	C	8	8
CgS8	BL	-0.099121482	RH	AWAKE	C	8	9
CgS7	BL	-0.223123721	RH	AWAKE	C	8	10
CgS6	BL	-0.22200233	RH	AWAKE	C	8	11
CgS5	BL	-0.224793407	RH	AWAKE	C	8	12
CgS4	BL	-0.185133989	RH	AWAKE	C	8	13
CgS3	BL	-0.125787251	RH	AWAKE	C	8	14
CgS2	BL	-0.076746365	RH	AWAKE	C	8	15
CgS1	BL	0.009720381	RH	AWAKE	C	8	16
Area25	BL	0.284923187	RH	AWAKE	C	9	1
SROSp	BL	0.166865078	RH	AWAKE	C	9	2
SROSm	BL	0.051110266	RH	AWAKE	C	9	3
SROSa	BL	-0.243629825	RH	AWAKE	C	9	4
Fork32	BL	-0.190909826	RH	AWAKE	C	9	5
CgS11	BL	-0.143314662	RH	AWAKE	C	9	6
CgS10	BL	0.025567661	RH	AWAKE	C	9	7
CgS9	BL	0.231733845	RH	AWAKE	C	9	8
CgS8	BL	0.198009676	RH	AWAKE	C	9	9
CgS7	BL	0.18784914	RH	AWAKE	C	9	10
CgS6	BL	0.28663785	RH	AWAKE	C	9	11
CgS5	BL	0.521360805	RH	AWAKE	C	9	12
CgS4	BL	0.531864596	RH	AWAKE	C	9	13
CgS3	BL	0.469542114	RH	AWAKE	C	9	14
CgS2	BL	0.243644677	RH	AWAKE	C	9	15
CgS1	BL	0.164973636	RH	AWAKE	C	9	16
Area25	BL	0.24891342	RH	AWAKE	C	10	1
SROSp	BL	-0.146148698	RH	AWAKE	C	10	2
SROSm	BL	-0.132158414	RH	AWAKE	C	10	3
SROSa	BL	-0.021963364	RH	AWAKE	C	10	4
Fork32	BL	-0.005570703	RH	AWAKE	C	10	5
CgS11	BL	-0.054411764	RH	AWAKE	C	10	6
CgS10	BL	-0.115798122	RH	AWAKE	C	10	7
CgS9	BL	-0.216240519	RH	AWAKE	C	10	8
CgS8	BL	-0.342807136	RH	AWAKE	C	10	9
CgS7	BL	-0.265227995	RH	AWAKE	C	10	10
CgS6	BL	-0.206233471	RH	AWAKE	C	10	11
CgS5	BL	-0.138557891	RH	AWAKE	C	10	12
CgS4	BL	-0.16491098	RH	AWAKE	C	10	13
CgS3	BL	-0.16509306	RH	AWAKE	C	10	14
CgS2	BL	-0.137778365	RH	AWAKE	C	10	15
CgS1	BL	-0.117363701	RH	AWAKE	C	10	16
Area25	BL	-0.45063228	RH	AWAKE	C	11	1
SROSp	BL	-0.344582118	RH	AWAKE	C	11	2
SROSm	BL	-0.056315557	RH	AWAKE	C	11	3
SROSa	BL	-0.031753538	RH	AWAKE	C	11	4
Fork32	BL	-0.066768925	RH	AWAKE	C	11	5
CgS11	BL	-0.188165291	RH	AWAKE	C	11	6
CgS10	BL	-0.135638671	RH	AWAKE	C	11	7
CgS9	BL	-0.176395309	RH	AWAKE	C	11	8
CgS8	BL	-0.164381933	RH	AWAKE	C	11	9
CgS7	BL	-0.116404842	RH	AWAKE	C	11	10
CgS6	BL	-0.106460955	RH	AWAKE	C	11	11
CgS5	BL	-0.133012046	RH	AWAKE	C	11	12
CgS4	BL	-0.083899734	RH	AWAKE	C	11	13
CgS3	BL	-0.022382831	RH	AWAKE	C	11	14
CgS2	BL	-0.102045195	RH	AWAKE	C	11	15
CgS1	BL	-0.117958702	RH	AWAKE	C	11	16
Area25	BL	0.025260058	RH	AWAKE	C	12	1
SROSp	BL	-0.022938656	RH	AWAKE	C	12	2
SROSm	BL	-0.033441856	RH	AWAKE	C	12	3
SROSa	BL	-0.012382311	RH	AWAKE	C	12	4
Fork32	BL	-0.026151932	RH	AWAKE	C	12	5
CgS11	BL	-0.091139267	RH	AWAKE	C	12	6
CgS10	BL	-0.130218164	RH	AWAKE	C	12	7
CgS9	BL	-0.167890201	RH	AWAKE	C	12	8
CgS8	BL	-0.19700525	RH	AWAKE	C	12	9
CgS7	BL	-0.17005318	RH	AWAKE	C	12	10
CgS6	BL	-0.13502431	RH	AWAKE	C	12	11
CgS5	BL	-0.10874794	RH	AWAKE	C	12	12
CgS4	BL	-0.077815318	RH	AWAKE	C	12	13
CgS3	BL	0.012476959	RH	AWAKE	C	12	14
CgS2	BL	0.081840543	RH	AWAKE	C	12	15
CgS1	BL	0.03939895	RH	AWAKE	C	12	16
Area25	BL	0.216034126	RH	AWAKE	L	1	1
SROSp	BL	0.305997185	RH	AWAKE	L	1	2
SROSm	BL	0.249812502	RH	AWAKE	L	1	3
SROSa	BL	0.128528614	RH	AWAKE	L	1	4
Fork32	BL	-0.008003511	RH	AWAKE	L	1	5
CgS11	BL	0.104447087	RH	AWAKE	L	1	6
CgS10	BL	0.173656738	RH	AWAKE	L	1	7
CgS9	BL	0.259153855	RH	AWAKE	L	1	8
CgS8	BL	0.334910965	RH	AWAKE	L	1	9
CgS7	BL	0.236296951	RH	AWAKE	L	1	10
CgS6	BL	0.147882617	RH	AWAKE	L	1	11
CgS5	BL	0.090131596	RH	AWAKE	L	1	12
CgS4	BL	0.163156852	RH	AWAKE	L	1	13
CgS3	BL	0.116395075	RH	AWAKE	L	1	14
CgS2	BL	-0.051422422	RH	AWAKE	L	1	15
CgS1	BL	0.003744074	RH	AWAKE	L	1	16
Area25	BL	-0.033959485	RH	AWAKE	L	2	1
SROSp	BL	-0.076323022	RH	AWAKE	L	2	2
SROSm	BL	-0.028065187	RH	AWAKE	L	2	3
SROSa	BL	-0.065953537	RH	AWAKE	L	2	4
Fork32	BL	0.082771522	RH	AWAKE	L	2	5
CgS11	BL	0.066242474	RH	AWAKE	L	2	6
CgS10	BL	-0.011220291	RH	AWAKE	L	2	7
CgS9	BL	-0.041867303	RH	AWAKE	L	2	8
CgS8	BL	-0.138916289	RH	AWAKE	L	2	9
CgS7	BL	-0.113996973	RH	AWAKE	L	2	10
CgS6	BL	-0.040783414	RH	AWAKE	L	2	11
CgS5	BL	0.085244672	RH	AWAKE	L	2	12
CgS4	BL	0.015706363	RH	AWAKE	L	2	13
CgS3	BL	-0.068615087	RH	AWAKE	L	2	14
CgS2	BL	-0.083461351	RH	AWAKE	L	2	15
CgS1	BL	-0.176397595	RH	AWAKE	L	2	16
Area25	BL	0.078077668	RH	AWAKE	L	3	1
SROSp	BL	0.467664752	RH	AWAKE	L	3	2
SROSm	BL	0.391985255	RH	AWAKE	L	3	3
SROSa	BL	0.199722347	RH	AWAKE	L	3	4
Fork32	BL	-0.111925482	RH	AWAKE	L	3	5
CgS11	BL	-0.026829963	RH	AWAKE	L	3	6
CgS10	BL	0.079641012	RH	AWAKE	L	3	7
CgS9	BL	0.138673028	RH	AWAKE	L	3	8
CgS8	BL	0.218086532	RH	AWAKE	L	3	9
CgS7	BL	0.174089724	RH	AWAKE	L	3	10
CgS6	BL	0.203875271	RH	AWAKE	L	3	11
CgS5	BL	0.207541214	RH	AWAKE	L	3	12
CgS4	BL	0.095538641	RH	AWAKE	L	3	13
CgS3	BL	0.042317609	RH	AWAKE	L	3	14
CgS2	BL	-0.000475729	RH	AWAKE	L	3	15
CgS1	BL	-0.004063224	RH	AWAKE	L	3	16
Area25	BL	0.187331282	RH	AWAKE	L	4	1
SROSp	BL	0.171459774	RH	AWAKE	L	4	2
SROSm	BL	-0.037159186	RH	AWAKE	L	4	3
SROSa	BL	0.081900369	RH	AWAKE	L	4	4
Fork32	BL	0.135012959	RH	AWAKE	L	4	5
CgS11	BL	0.177163759	RH	AWAKE	L	4	6
CgS10	BL	0.044281038	RH	AWAKE	L	4	7
CgS9	BL	-0.105097558	RH	AWAKE	L	4	8
CgS8	BL	-0.104317716	RH	AWAKE	L	4	9
CgS7	BL	0.150026472	RH	AWAKE	L	4	10
CgS6	BL	0.129264272	RH	AWAKE	L	4	11
CgS5	BL	-0.017138308	RH	AWAKE	L	4	12
CgS4	BL	0.002574598	RH	AWAKE	L	4	13
CgS3	BL	0.027329129	RH	AWAKE	L	4	14
CgS2	BL	-0.043840213	RH	AWAKE	L	4	15
CgS1	BL	0.004814621	RH	AWAKE	L	4	16
Area25	BL	0.366196194	RH	AWAKE	L	5	1
SROSp	BL	0.327178647	RH	AWAKE	L	5	2
SROSm	BL	-0.117000773	RH	AWAKE	L	5	3
SROSa	BL	-0.482583038	RH	AWAKE	L	5	4
Fork32	BL	0.439069793	RH	AWAKE	L	5	5
CgS11	BL	0.271504641	RH	AWAKE	L	5	6
CgS10	BL	0.14752543	RH	AWAKE	L	5	7
CgS9	BL	0.159729824	RH	AWAKE	L	5	8
CgS8	BL	0.012769433	RH	AWAKE	L	5	9
CgS7	BL	-0.210857945	RH	AWAKE	L	5	10
CgS6	BL	-0.265673871	RH	AWAKE	L	5	11
CgS5	BL	-0.00543191	RH	AWAKE	L	5	12
CgS4	BL	0.071592009	RH	AWAKE	L	5	13
CgS3	BL	0.10344764	RH	AWAKE	L	5	14
CgS2	BL	0.055759007	RH	AWAKE	L	5	15
[truncated: 2,609 more rows]
